# Supplementary material for: Sweat permeable and ultrahigh strength 3D PVDF piezoelectric nanoyarn fabric strain sensor
Source: Nat Commun. 2024 Apr 25;15:3509. doi: 10.1038/s41467-024-47810-7 (PMC11045766; doi:10.1038/s41467-024-47810-7)
Supplement: Supplementary file 13 — Source Data [file 41467_2024_47810_MOESM13_ESM.xlsx]

## Sheet: catalogue
	Our source data include:	location
	Stress-strain curves of PVDF as-spun nanoyarn at different collection speeds..xlsx	Stress-strain curves of PVDF as'
	Comparison of air permeability of the 3DPF with denim and cotton fabric.xlsx	Comparison of air permeability '
	Comparison of tensile strength of the 3DPF with the other flexible piezoelectric pressure sensors.xlsx	Comparison of tensile strength '
	Comparison of wear resistance of the 3DPF with denim and cotton fabric.xlsx	Comparison of wear resistance o'
	Current outputs of the 3DPF after sweating.xlsx	Current outputs of the 3DPF af'
	Current outputs of the 3DPF before sweating.xlsx	Current outputs of the 3DPF be'
	DSC data of PVDF as-spun nanoyarn.xlsx	DSC data of PVDF as-spun nanoya'
	Durability of the 3DPF.xlsx	Durability of the 3DPF_Sheet1'
	FTIR patterns of the HS yarn, PVDF nanoyarn and PVDF powder, respectively.xlsx	FTIR patterns of the HS yarn, P'
	Initial wetting time and absorption rate at the bottom of cotton fabric and the 3DPF.xlsx	Initial wetting time and absorp'
	Maximum strength of PVDF nanoyarn and HS yarn..xlsx	Maximum strength of PVDF nanoya'
	Piezoelectric voltage output of the 3DPF before sweating.xlsx	Piezoelectric voltage output of'
	Piezoelectric voltage outputs of the 3DPF after sweating.xlsx	Piezoelectric voltage outputs o'
	response time of the 3DPF before and after sweating.xlsx	response time of the 3DPF befor'
	Results of the water management tester (MMT) for 3DPF when the inner layer up.xlsx	Results of the water management'
	Results of the water management tester (MMT) for 3DPF when the outer layer up.xlsx	Results of the water managem(2)'
	Stress-strain curves of hot stretching nanoyarns (HS yarn) at different hot stretching conditions.xlsx	Stress-strain curves of hot str'
	Tensile strength comparison between HS yarn and the other PVDF and its copolymers nanoyarns.xlsx	Tensile strength comparison bet'
	Tensile stress-strain curve of the 3DPF.xlsx	Tensile stress-strain curve of '
	The sensitivity of 3DPF compared with other flexible piezoelectric sensors.xlsx	The sensitivity of 3DPF compare'
	Voltage sensitivity of the 3DPF before and after sweating.xlsx	Voltage sensitivity of the 3DPF'
	WCA.xlsx	WCA_Sheet1
	XRD patterns of the HS yarn, PVDF nanoyarn and PVDF powder, respectively .xlsx	XRD patterns of the HS yarn, PV'
	Comparison the water absorption of Coolmax yarn with polyester yarn, viscose yarn, conductive yarn and PVDF yarns.xlsx	Comparison the water absorption'
	Comparison the wicking height of Coolmax yarn with polyester yarn, viscose yarn and PVDF yarns.xlsx	Comparison the wicking height o'
	Output current of 3DPF after sweating.xlsx	Output current of 3DPF after sw'
	Output current of 3DPF at different frequencies.xlsx	Output current of 3DPF at diffe'
	Output voltage of 3DPF after sweating.xlsx	Output voltage of 3DPF after sw'
	Output voltage of 3DPF at different frequencies.xlsx	Output voltage of 3DPF at diffe'
	Response time of 3DPF after sweating (100 μL).xlsx	Response time of 3DPF after swe'
	The electrical output of 3DPF after different washing times. .xlsx	The electrical output of 3DPF a'
	Voltage sensitivity of the 3DPF under sweating condition.xlsx	Voltage sensitivity of the 3(2)'

## Sheet: Stress-strain curves of PVDF as
0.00024	0.03	0.00093	0.38	0.00088	0.33
0	0.05	0	0.39	0	0.34
0	0.07	0.01	0.4	0	0.34
0.01	0.09	0.01	0.42	0.01	0.34
0.01	0.1	0.01	0.43	0.01	0.34
0.01	0.12	0.01	0.44	0.01	0.35
0.01	0.14	0.01	0.46	0.01	0.35
0.01	0.16	0.01	0.47	0.01	0.35
0.01	0.16	0.01	0.48	0.01	0.36
0.01	0.16	0.02	0.49	0.02	0.36
0.02	0.17	0.02	0.51	0.02	0.36
0.02	0.2	0.02	0.52	0.02	0.37
0.02	0.22	0.02	0.53	0.02	0.37
0.02	0.22	0.02	0.54	0.02	0.38
0.02	0.23	0.02	0.55	0.02	0.38
0.02	0.23	0.02	0.57	0.02	0.39
0.02	0.24	0.03	0.58	0.03	0.39
0.03	0.26	0.03	0.59	0.03	0.4
0.03	0.27	0.03	0.6	0.03	0.4
0.03	0.28	0.03	0.61	0.03	0.41
0.03	0.29	0.03	0.62	0.03	0.41
0.03	0.31	0.03	0.63	0.03	0.42
0.03	0.33	0.03	0.64	0.03	0.43
0.03	0.33	0.04	0.66	0.04	0.43
0.04	0.33	0.04	0.67	0.04	0.44
0.04	0.34	0.04	0.68	0.04	0.45
0.04	0.36	0.04	0.69	0.04	0.45
0.04	0.38	0.04	0.7	0.04	0.46
0.04	0.39	0.04	0.71	0.04	0.47
0.04	0.39	0.04	0.72	0.04	0.48
0.04	0.4	0.04	0.74	0.04	0.49
0.05	0.41	0.05	0.75	0.05	0.5
0.05	0.42	0.05	0.76	0.05	0.51
0.05	0.43	0.05	0.77	0.05	0.52
0.05	0.44	0.05	0.78	0.05	0.53
0.05	0.45	0.05	0.79	0.05	0.54
0.05	0.47	0.05	0.8	0.05	0.55
0.05	0.48	0.05	0.81	0.05	0.56
0.05	0.48	0.06	0.82	0.06	0.56
0.06	0.48	0.06	0.82	0.06	0.57
0.06	0.5	0.06	0.83	0.06	0.58
0.06	0.53	0.06	0.83	0.06	0.59
0.06	0.54	0.06	0.84	0.06	0.6
0.06	0.54	0.06	0.85	0.06	0.61
0.06	0.54	0.06	0.86	0.06	0.62
0.06	0.55	0.07	0.87	0.07	0.63
0.07	0.57	0.07	0.88	0.07	0.64
0.07	0.58	0.07	0.89	0.07	0.65
0.07	0.59	0.07	0.9	0.07	0.66
0.07	0.6	0.07	0.9	0.07	0.67
0.07	0.61	0.07	0.91	0.07	0.67
0.07	0.63	0.07	0.92	0.07	0.68
0.07	0.64	0.08	0.93	0.08	0.69
0.08	0.64	0.08	0.95	0.08	0.7
0.08	0.64	0.08	0.96	0.08	0.71
0.08	0.66	0.08	0.97	0.08	0.72
0.08	0.68	0.08	0.98	0.08	0.73
0.08	0.69	0.08	0.99	0.08	0.74
0.08	0.69	0.08	1	0.08	0.75
0.08	0.7	0.09	1.01	0.08	0.76
0.09	0.71	0.09	1.03	0.09	0.77
0.09	0.72	0.09	1.04	0.09	0.78
0.09	0.73	0.09	1.05	0.09	0.79
0.09	0.74	0.09	1.06	0.09	0.8
0.09	0.76	0.09	1.07	0.09	0.81
0.09	0.77	0.09	1.09	0.09	0.82
0.09	0.77	0.09	1.1	0.09	0.83
0.1	0.78	0.1	1.11	0.1	0.84
0.1	0.79	0.1	1.12	0.1	0.85
0.1	0.8	0.1	1.13	0.1	0.86
0.1	0.81	0.1	1.14	0.1	0.87
0.1	0.83	0.1	1.15	0.1	0.88
0.1	0.84	0.1	1.16	0.1	0.89
0.1	0.85	0.1	1.17	0.1	0.9
0.1	0.85	0.11	1.18	0.11	0.91
0.11	0.86	0.11	1.19	0.11	0.92
0.11	0.87	0.11	1.2	0.11	0.93
0.11	0.89	0.11	1.21	0.11	0.94
0.11	0.9	0.11	1.22	0.11	0.95
0.11	0.91	0.11	1.23	0.11	0.97
0.11	0.91	0.11	1.25	0.11	0.98
0.11	0.92	0.12	1.26	0.12	0.99
0.12	0.93	0.12	1.27	0.12	1
0.12	0.93	0.12	1.28	0.12	1.01
0.12	0.95	0.12	1.29	0.12	1.02
0.12	0.96	0.12	1.3	0.12	1.03
0.12	0.98	0.12	1.31	0.12	1.04
0.12	0.99	0.12	1.32	0.12	1.05
0.12	0.99	0.13	1.33	0.13	1.06
0.13	0.99	0.13	1.34	0.13	1.08
0.13	1	0.13	1.35	0.13	1.09
0.13	1.02	0.13	1.36	0.13	1.1
0.13	1.03	0.13	1.37	0.13	1.11
0.13	1.05	0.13	1.38	0.13	1.12
0.13	1.06	0.13	1.4	0.13	1.13
0.13	1.07	0.14	1.41	0.14	1.14
0.14	1.07	0.14	1.42	0.14	1.15
0.14	1.07	0.14	1.43	0.14	1.16
0.14	1.08	0.14	1.44	0.14	1.18
0.14	1.09	0.14	1.46	0.14	1.19
0.14	1.11	0.14	1.47	0.14	1.2
0.14	1.12	0.14	1.48	0.14	1.21
0.14	1.13	0.14	1.48	0.14	1.22
0.15	1.13	0.15	1.5	0.15	1.23
0.15	1.14	0.15	1.51	0.15	1.24
0.15	1.15	0.15	1.52	0.15	1.25
0.15	1.17	0.15	1.53	0.15	1.26
0.15	1.17	0.15	1.54	0.15	1.28
0.15	1.18	0.15	1.56	0.15	1.29
0.15	1.19	0.15	1.57	0.15	1.3
0.15	1.21	0.16	1.58	0.16	1.31
0.16	1.22	0.16	1.59	0.16	1.32
0.16	1.22	0.16	1.61	0.16	1.33
0.16	1.23	0.16	1.62	0.16	1.35
0.16	1.24	0.16	1.63	0.16	1.36
0.16	1.25	0.16	1.64	0.16	1.37
0.16	1.25	0.16	1.65	0.16	1.38
0.16	1.26	0.17	1.66	0.17	1.39
0.17	1.27	0.17	1.68	0.17	1.41
0.17	1.28	0.17	1.69	0.17	1.42
0.17	1.29	0.17	1.71	0.17	1.43
0.17	1.3	0.17	1.72	0.17	1.44
0.17	1.31	0.17	1.73	0.17	1.45
0.17	1.32	0.17	1.74	0.17	1.47
0.17	1.33	0.18	1.75	0.18	1.48
0.18	1.34	0.18	1.76	0.18	1.49
0.18	1.34	0.18	1.77	0.18	1.5
0.18	1.35	0.18	1.79	0.18	1.52
0.18	1.36	0.18	1.8	0.18	1.53
0.18	1.37	0.18	1.82	0.18	1.54
0.18	1.38	0.18	1.82	0.18	1.55
0.18	1.39	0.19	1.84	0.18	1.57
0.19	1.39	0.19	1.85	0.19	1.58
0.19	1.4	0.19	1.87	0.19	1.59
0.19	1.41	0.19	1.88	0.19	1.6
0.19	1.42	0.19	1.89	0.19	1.62
0.19	1.43	0.19	1.9	0.19	1.63
0.19	1.44	0.19	1.91	0.19	1.64
0.19	1.44	0.19	1.92	0.19	1.65
0.2	1.45	0.2	1.93	0.2	1.67
0.2	1.46	0.2	1.94	0.2	1.68
0.2	1.47	0.2	1.96	0.2	1.69
0.2	1.48	0.2	1.97	0.2	1.71
0.2	1.49	0.2	1.98	0.2	1.72
0.2	1.5	0.2	1.99	0.2	1.73
0.2	1.51	0.2	2	0.2	1.74
0.2	1.52	0.21	2.02	0.21	1.76
0.21	1.53	0.21	2.03	0.21	1.77
0.21	1.53	0.21	2.04	0.21	1.78
0.21	1.53	0.21	2.05	0.21	1.79
0.21	1.53	0.21	2.07	0.21	1.81
0.21	1.55	0.21	2.08	0.21	1.82
0.21	1.56	0.21	2.09	0.21	1.83
0.21	1.57	0.22	2.1	0.22	1.84
0.22	1.58	0.22	2.11	0.22	1.86
0.22	1.59	0.22	2.12	0.22	1.87
0.22	1.6	0.22	2.14	0.22	1.88
0.22	1.6	0.22	2.15	0.22	1.9
0.22	1.61	0.22	2.16	0.22	1.91
0.22	1.62	0.22	2.17	0.22	1.92
0.22	1.63	0.23	2.19	0.23	1.94
0.23	1.64	0.23	2.2	0.23	1.95
0.23	1.65	0.23	2.21	0.23	1.96
0.23	1.66	0.23	2.23	0.23	1.97
0.23	1.66	0.23	2.24	0.23	1.99
0.23	1.67	0.23	2.25	0.23	2
0.23	1.68	0.23	2.27	0.23	2.02
0.23	1.68	0.23	2.28	0.23	2.03
0.24	1.68	0.24	2.29	0.24	2.04
0.24	1.7	0.24	2.3	0.24	2.05
0.24	1.71	0.24	2.31	0.24	2.07
0.24	1.71	0.24	2.33	0.24	2.08
0.24	1.71	0.24	2.34	0.24	2.1
0.24	1.72	0.24	2.35	0.24	2.11
0.24	1.74	0.24	2.36	0.24	2.12
0.25	1.75	0.25	2.38	0.25	2.13
0.25	1.76	0.25	2.39	0.25	2.15
0.25	1.77	0.25	2.4	0.25	2.16
0.25	1.77	0.25	2.42	0.25	2.18
0.25	1.78	0.25	2.43	0.25	2.19
0.25	1.78	0.25	2.44	0.25	2.2
0.25	1.79	0.25	2.45	0.25	2.21
0.25	1.79	0.26	2.46	0.26	2.23
0.26	1.8	0.26	2.48	0.26	2.24
0.26	1.81	0.26	2.49	0.26	2.25
0.26	1.82	0.26	2.51	0.26	2.27
0.26	1.83	0.26	2.52	0.26	2.28
0.26	1.83	0.26	2.53	0.26	2.29
0.26	1.84	0.26	2.54	0.26	2.3
0.26	1.84	0.27	2.56	0.27	2.32
0.27	1.85	0.27	2.57	0.27	2.33
0.27	1.86	0.27	2.58	0.27	2.34
0.27	1.88	0.27	2.59	0.27	2.36
0.27	1.89	0.27	2.61	0.27	2.37
0.27	1.9	0.27	2.62	0.27	2.38
0.27	1.9	0.27	2.64	0.27	2.39
0.27	1.91	0.28	2.65	0.28	2.4
0.28	1.91	0.28	2.66	0.28	2.42
0.28	1.91	0.28	2.67	0.28	2.43
0.28	1.92	0.28	2.69	0.28	2.44
0.28	1.93	0.28	2.7	0.28	2.45
0.28	1.94	0.28	2.72	0.28	2.46
0.28	1.95	0.28	2.73	0.28	2.48
0.28	1.95	0.29	2.74	0.28	2.49
0.29	1.96	0.29	2.75	0.29	2.5
0.29	1.97	0.29	2.77	0.29	2.51
0.29	1.98	0.29	2.78	0.29	2.52
0.29	1.98	0.29	2.79	0.29	2.54
0.29	1.99	0.29	2.81	0.29	2.55
0.29	2	0.29	2.82	0.29	2.56
0.29	2.01	0.29	2.83	0.29	2.57
0.3	2.02	0.3	2.84	0.3	2.58
0.3	2.02	0.3	2.86	0.3	2.6
0.3	2.02	0.3	2.87	0.3	2.61
0.3	2.03	0.3	2.88	0.3	2.62
0.3	2.05	0.3	2.9	0.3	2.63
0.3	2.05	0.3	2.91	0.3	2.64
0.3	2.06	0.3	2.92	0.3	2.66
0.3	2.06	0.31	2.94	0.31	2.67
0.31	2.07	0.31	2.95	0.31	2.68
0.31	2.07	0.31	2.96	0.31	2.69
0.31	2.08	0.31	2.97	0.31	2.7
0.31	2.09	0.31	2.98	0.31	2.72
0.31	2.1	0.31	3	0.31	2.73
0.31	2.11	0.31	3.01	0.31	2.74
0.31	2.12	0.32	3.02	0.32	2.75
0.32	2.13	0.32	3.04	0.32	2.76
0.32	2.13	0.32	3.05	0.32	2.78
0.32	2.13	0.32	3.06	0.32	2.79
0.32	2.14	0.32	3.07	0.32	2.8
0.32	2.15	0.32	3.09	0.32	2.81
0.32	2.16	0.32	3.1	0.32	2.83
0.32	2.16	0.33	3.12	0.33	2.84
0.33	2.17	0.33	3.13	0.33	2.85
0.33	2.18	0.33	3.14	0.33	2.86
0.33	2.19	0.33	3.16	0.33	2.87
0.33	2.19	0.33	3.17	0.33	2.89
0.33	2.2	0.33	3.18	0.33	2.9
0.33	2.2	0.33	3.2	0.33	2.91
0.33	2.21	0.34	3.21	0.34	2.92
0.34	2.22	0.34	3.22	0.34	2.93
0.34	2.23	0.34	3.24	0.34	2.94
0.34	2.24	0.34	3.25	0.34	2.95
0.34	2.24	0.34	3.27	0.34	2.96
0.34	2.25	0.34	3.28	0.34	2.98
0.34	2.26	0.34	3.29	0.34	2.99
0.34	2.26	0.34	3.3	0.34	3
0.35	2.26	0.35	3.32	0.35	3.01
0.35	2.27	0.35	3.33	0.35	3.02
0.35	2.29	0.35	3.35	0.35	3.03
0.35	2.29	0.35	3.36	0.35	3.05
0.35	2.29	0.35	3.37	0.35	3.06
0.35	2.3	0.35	3.39	0.35	3.07
0.35	2.31	0.35	3.4	0.35	3.08
0.35	2.32	0.36	3.42	0.36	3.09
0.36	2.33	0.36	3.43	0.36	3.1
0.36	2.33	0.36	3.44	0.36	3.11
0.36	2.33	0.36	3.45	0.36	3.12
0.36	2.35	0.36	3.47	0.36	3.14
0.36	2.36	0.36	3.49	0.36	3.15
0.36	2.36	0.36	3.5	0.36	3.16
0.36	2.36	0.37	3.51	0.37	3.17
0.37	2.37	0.37	3.53	0.37	3.18
0.37	2.38	0.37	3.54	0.37	3.19
0.37	2.39	0.37	3.56	0.37	3.21
0.37	2.39	0.37	3.57	0.37	3.22
0.37	2.39	0.37	3.59	0.37	3.23
0.37	2.4	0.37	3.6	0.37	3.24
0.37	2.41	0.38	3.61	0.38	3.25
0.38	2.41	0.38	3.63	0.38	3.27
0.38	2.42	0.38	3.64	0.38	3.28
0.38	2.42	0.38	3.66	0.38	3.29
0.38	2.43	0.38	3.67	0.38	3.3
0.38	2.44	0.38	3.68	0.38	3.31
0.38	2.45	0.38	3.69	0.38	3.32
0.38	2.46	0.38	3.71	0.38	3.34
0.39	2.46	0.39	3.73	0.39	3.35
0.39	2.47	0.39	3.74	0.39	3.36
0.39	2.47	0.39	3.75	0.39	3.37
0.39	2.48	0.39	3.76	0.39	3.38
0.39	2.49	0.39	3.78	0.39	3.39
0.39	2.5	0.39	3.8	0.39	3.4
0.39	2.5	0.39	3.81	0.39	3.41
0.4	2.51	0.4	3.82	0.4	3.42
0.4	2.51	0.4	3.83	0.4	3.44
0.4	2.51	0.4	3.85	0.4	3.45
0.4	2.52	0.4	3.87	0.4	3.46
0.4	2.53	0.4	3.88	0.4	3.47
0.4	2.54	0.4	3.89	0.4	3.48
0.4	2.54	0.4	3.9	0.4	3.49
0.4	2.55	0.41	3.92	0.41	3.5
0.41	2.56	0.41	3.94	0.41	3.51
0.41	2.57	0.41	3.96	0.41	3.52
0.41	2.58	0.41	3.97	0.41	3.54
0.41	2.57	0.41	3.98	0.41	3.55
0.41	2.57	0.41	4	0.41	3.56
0.41	2.58	0.41	4.01	0.41	3.57
0.41	2.6	0.42	4.03	0.42	3.58
0.42	2.61	0.42	4.04	0.42	3.59
0.42	2.62	0.42	4.06	0.42	3.6
0.42	2.61	0.42	4.07	0.42	3.62
0.42	2.61	0.42	4.09	0.42	3.63
0.42	2.62	0.42	4.1	0.42	3.64
0.42	2.63	0.42	4.12	0.42	3.65
0.42	2.63	0.43	4.14	0.43	3.66
0.43	2.64	0.43	4.15	0.43	3.67
0.43	2.65	0.43	4.17	0.43	3.68
0.43	2.66	0.43	4.18	0.43	3.69
0.43	2.67	0.43	4.2	0.43	3.7
0.43	2.67	0.43	4.21	0.43	3.71
0.43	2.66	0.43	4.23	0.43	3.72
0.43	2.67	0.44	4.24	0.43	3.73
0.44	2.69	0.44	4.26	0.44	3.74
0.44	2.7	0.44	4.28	0.44	3.76
0.44	2.71	0.44	4.29	0.44	3.77
0.44	2.71	0.44	4.31	0.44	3.78
0.44	2.71	0.44	4.32	0.44	3.78
0.44	2.72	0.44	4.33	0.44	3.8
0.44	2.71	0.44	4.35	0.44	3.81
0.45	2.71	0.45	4.37	0.45	3.82
0.45	2.72	0.45	4.38	0.45	3.83
0.45	2.75	0.45	4.4	0.45	3.84
0.45	2.76	0.45	4.41	0.45	3.85
0.45	2.76	0.45	4.42	0.45	3.86
0.45	2.75	0.45	4.44	0.45	3.87
0.45	2.75	0.45	4.45	0.45	3.88
0.45	2.76	0.46	4.47	0.46	3.89
0.46	2.78	0.46	4.48	0.46	3.9
0.46	2.78	0.46	4.5	0.46	3.91
0.46	2.79	0.46	4.52	0.46	3.92
0.46	2.8	0.46	4.53	0.46	3.93
0.46	2.81	0.46	4.54	0.46	3.94
0.46	2.81	0.46	4.56	0.46	3.95
0.46	2.8	0.47	4.58	0.47	3.96
0.47	2.8	0.47	4.59	0.47	3.97
0.47	2.82	0.47	4.61	0.47	3.98
0.47	2.84	0.47	4.63	0.47	3.99
0.47	2.84	0.47	4.64	0.47	4
0.47	2.84	0.47	4.66	0.47	4.02
0.47	2.83	0.47	4.67	0.47	4.03
0.47	2.84	0.48	4.69	0.48	4.04
0.48	2.86	0.48	4.71	0.48	4.04
0.48	2.86	0.48	4.72	0.48	4.06
0.48	2.86	0.48	4.74	0.48	4.07
0.48	2.87	0.48	4.76	0.48	4.08
0.48	2.89	0.48	4.77	0.48	4.09
0.48	2.9	0.48	4.79	0.48	4.1
0.48	2.9	0.48	4.8	0.48	4.11
0.49	2.89	0.49	4.82	0.49	4.12
0.49	2.89	0.49	4.84	0.49	4.13
0.49	2.91	0.49	4.85	0.49	4.14
0.49	2.92	0.49	4.87	0.49	4.15
0.49	2.92	0.49	4.89	0.49	4.16
0.49	2.92	0.49	4.9	0.49	4.17
0.49	2.92	0.49	4.92	0.49	4.19
0.5	2.93	0.5	4.93	0.5	4.19
0.5	2.94	0.5	4.95	0.5	4.2
0.5	2.95	0.5	4.97	0.5	4.21
0.5	2.95	0.5	4.98	0.5	4.23
0.5	2.95	0.5	5	0.5	4.24
0.5	2.97	0.5	5.01	0.5	4.25
0.5	2.98	0.5	5.03	0.5	4.26
0.5	2.97	0.51	5.04	0.51	4.27
0.51	2.98	0.51	5.06	0.51	4.28
0.51	2.99	0.51	5.08	0.51	4.29
0.51	3	0.51	5.09	0.51	4.3
0.51	3	0.51	5.11	0.51	4.31
0.51	3	0.51	5.13	0.51	4.32
0.51	3	0.51	5.14	0.51	4.33
0.51	3.01	0.52	5.16	0.52	4.34
0.52	3.02	0.52	5.17	0.52	4.35
0.52	3.03	0.52	5.19	0.52	4.36
0.52	3.03	0.52	5.21	0.52	4.37
0.52	3.02	0.52	5.22	0.52	4.38
0.52	3.03	0.52	5.24	0.52	4.39
0.52	3.05	0.52	5.25	0.52	4.4
0.52	3.06	0.53	5.27	0.53	4.41
0.53	3.05	0.53	5.28	0.53	4.42
0.53	3.05	0.53	5.3	0.53	4.43
0.53	3.07	0.53	5.32	0.53	4.44
0.53	3.08	0.53	5.33	0.53	4.45
0.53	3.08	0.53	5.35	0.53	4.46
0.53	3.08	0.53	5.36	0.53	4.47
0.53	3.07	0.54	5.38	0.53	4.48
0.54	3.09	0.54	5.4	0.54	4.49
0.54	3.1	0.54	5.42	0.54	4.5
0.54	3.11	0.54	5.43	0.54	4.51
0.54	3.11	0.54	5.45	0.54	4.52
0.54	3.11	0.54	5.47	0.54	4.53
0.54	3.11	0.54	5.48	0.54	4.54
0.54	3.12	0.54	5.5	0.54	4.55
0.55	3.12	0.55	5.52	0.55	4.56
0.55	3.13	0.55	5.53	0.55	4.57
0.55	3.14	0.55	5.55	0.55	4.58
0.55	3.15	0.55	5.57	0.55	4.58
0.55	3.15	0.55	5.59	0.55	4.59
0.55	3.15	0.55	5.6	0.55	4.61
0.55	3.15	0.55	5.62	0.55	4.62
0.55	3.16	0.56	5.64	0.56	4.62
0.56	3.16	0.56	5.66	0.56	4.63
0.56	3.17	0.56	5.67	0.56	4.64
0.56	3.18	0.56	5.69	0.56	4.65
0.56	3.18	0.56	5.71	0.56	4.66
0.56	3.19	0.56	5.73	0.56	4.67
0.56	3.19	0.56	5.74	0.56	4.68
0.56	3.2	0.57	5.76	0.57	4.69
0.57	3.2	0.57	5.78	0.57	4.7
0.57	3.2	0.57	5.79	0.57	4.71
0.57	3.21	0.57	5.81	0.57	4.72
0.57	3.22	0.57	5.83	0.57	4.72
0.57	3.23	0.57	5.84	0.57	4.73
0.57	3.23	0.57	5.86	0.57	4.74
0.57	3.23	0.58	5.88	0.58	4.76
0.58	3.23	0.58	5.89	0.58	4.77
0.58	3.24	0.58	5.91	0.58	4.77
0.58	3.25	0.58	5.93	0.58	4.78
0.58	3.25	0.58	5.94	0.58	4.79
0.58	3.26	0.58	5.96	0.58	4.81
0.58	3.26	0.58	5.98	0.58	4.81
0.58	3.27	0.58	5.99	0.58	4.82
0.59	3.28	0.59	6.01	0.59	4.83
0.59	3.28	0.59	6.03	0.59	4.84
0.59	3.27	0.59	6.04	0.59	4.85
0.59	3.28	0.59	6.06	0.59	4.86
0.59	3.29	0.59	6.08	0.59	4.87
0.59	3.3	0.59	6.09	0.59	4.87
0.59	3.3	0.59	6.11	0.59	4.89
0.59	3.31	0.6	6.13	0.6	4.9
0.6	3.31	0.6	6.14	0.6	4.91
0.6	3.32	0.6	6.16	0.6	4.91
0.6	3.32	0.6	6.18	0.6	4.92
0.6	3.32	0.6	6.19	0.6	4.93
0.6	3.32	0.6	6.21	0.6	4.94
0.6	3.34	0.6	6.23	0.6	4.95
0.6	3.35	0.61	6.25	0.61	4.96
0.61	3.36	0.61	6.26	0.61	4.97
0.61	3.36	0.61	6.28	0.61	4.98
0.61	3.35	0.61	6.3	0.61	4.99
0.61	3.36	0.61	6.32	0.61	5
0.61	3.36	0.61	6.34	0.61	5.01
0.61	3.36	0.61	6.35	0.61	5.02
0.61	3.37	0.62	6.37	0.62	5.02
0.62	3.38	0.62	6.39	0.62	5.03
0.62	3.39	0.62	6.41	0.62	5.04
0.62	3.39	0.62	6.42	0.62	5.05
0.62	3.39	0.62	6.44	0.62	5.06
0.62	3.39	0.62	6.46	0.62	5.07
0.62	3.39	0.62	6.48	0.62	5.08
0.62	3.4	0.63	6.5	0.63	5.09
0.63	3.41	0.63	6.51	0.63	5.1
0.63	3.42	0.63	6.53	0.63	5.11
0.63	3.43	0.63	6.55	0.63	5.12
0.63	3.43	0.63	6.57	0.63	5.12
0.63	3.43	0.63	6.59	0.63	5.13
0.63	3.43	0.63	6.6	0.63	5.15
0.63	3.43	0.63	6.62	0.63	5.16
0.64	3.44	0.64	6.64	0.64	5.16
0.64	3.45	0.64	6.66	0.64	5.17
0.64	3.46	0.64	6.68	0.64	5.18
0.64	3.46	0.64	6.69	0.64	5.19
0.64	3.46	0.64	6.71	0.64	5.2
0.64	3.46	0.64	6.73	0.64	5.21
0.64	3.46	0.64	6.75	0.64	5.22
0.65	3.47	0.65	6.76	0.65	5.22
0.65	3.48	0.65	6.78	0.65	5.24
0.65	3.49	0.65	6.8	0.65	5.25
0.65	3.5	0.65	6.82	0.65	5.26
0.65	3.5	0.65	6.83	0.65	5.26
0.65	3.5	0.65	6.85	0.65	5.27
0.65	3.5	0.65	6.87	0.65	5.28
0.65	3.49	0.66	6.89	0.66	5.29
0.66	3.5	0.66	6.91	0.66	5.3
0.66	3.51	0.66	6.92	0.66	5.31
0.66	3.52	0.66	6.94	0.66	5.31
0.66	3.53	0.66	6.96	0.66	5.33
0.66	3.53	0.66	6.98	0.66	5.34
0.66	3.53	0.66	7	0.66	5.34
0.66	3.53	0.67	7.01	0.67	5.35
0.67	3.54	0.67	7.03	0.67	5.36
0.67	3.54	0.67	7.05	0.67	5.37
0.67	3.55	0.67	7.07	0.67	5.38
0.67	3.56	0.67	7.09	0.67	5.39
0.67	3.57	0.67	7.11	0.67	5.39
0.67	3.57	0.67	7.12	0.67	5.4
0.67	3.57	0.68	7.14	0.68	5.41
0.68	3.57	0.68	7.16	0.68	5.42
0.68	3.57	0.68	7.18	0.68	5.43
0.68	3.58	0.68	7.19	0.68	5.43
0.68	3.59	0.68	7.21	0.68	5.44
0.68	3.59	0.68	7.23	0.68	5.45
0.68	3.59	0.68	7.25	0.68	5.46
0.68	3.59	0.68	7.26	0.68	5.47
0.69	3.6	0.69	7.28	0.69	5.48
0.69	3.6	0.69	7.3	0.69	5.48
0.69	3.61	0.69	7.32	0.69	5.49
0.69	3.62	0.69	7.34	0.69	5.5
0.69	3.62	0.69	7.35	0.69	5.51
0.69	3.62	0.69	7.37	0.69	5.52
0.69	3.63	0.69	7.39	0.69	5.53
0.69	3.63	0.7	7.41	0.7	5.54
0.7	3.64	0.7	7.43	0.7	5.55
0.7	3.64	0.7	7.44	0.7	5.56
0.7	3.64	0.7	7.46	0.7	5.57
0.7	3.64	0.7	7.48	0.7	5.58
0.7	3.65	0.7	7.5	0.7	5.59
0.7	3.65	0.7	7.52	0.7	5.59
0.7	3.66	0.71	7.54	0.71	5.6
0.71	3.66	0.71	7.56	0.71	5.61
0.71	3.67	0.71	7.58	0.71	5.62
0.71	3.67	0.71	7.6	0.71	5.63
0.71	3.68	0.71	7.62	0.71	5.64
0.71	3.68	0.71	7.63	0.71	5.65
0.71	3.68	0.71	7.65	0.71	5.66
0.71	3.68	0.72	7.67	0.72	5.67
0.72	3.69	0.72	7.69	0.72	5.68
0.72	3.7	0.72	7.71	0.72	5.68
0.72	3.7	0.72	7.73	0.72	5.69
0.72	3.71	0.72	7.75	0.72	5.7
0.72	3.71	0.72	7.76	0.72	5.72
0.72	3.71	0.72	7.78	0.72	5.72
0.72	3.72	0.73	7.8	0.73	5.73
0.73	3.72	0.73	7.82	0.73	5.74
0.73	3.72	0.73	7.84	0.73	5.75
0.73	3.72	0.73	7.86	0.73	5.76
0.73	3.73	0.73	7.87	0.73	5.77
0.73	3.74	0.73	7.89	0.73	5.77
0.73	3.74	0.73	7.91	0.73	5.78
0.73	3.75	0.73	7.93	0.73	5.79
0.74	3.75	0.74	7.95	0.74	5.8
0.74	3.76	0.74	7.96	0.74	5.81
0.74	3.76	0.74	7.98	0.74	5.82
0.74	3.77	0.74	8	0.74	5.83
0.74	3.77	0.74	8.02	0.74	5.84
0.74	3.77	0.74	8.04	0.74	5.85
0.74	3.77	0.74	8.06	0.74	5.85
0.74	3.78	0.75	8.08	0.75	5.86
0.75	3.78	0.75	8.09	0.75	5.87
0.75	3.78	0.75	8.11	0.75	5.88
0.75	3.79	0.75	8.13	0.75	5.89
0.75	3.8	0.75	8.15	0.75	5.9
0.75	3.81	0.75	8.17	0.75	5.9
0.75	3.8	0.75	8.19	0.75	5.91
0.75	3.8	0.76	8.21	0.76	5.92
0.76	3.81	0.76	8.23	0.76	5.93
0.76	3.82	0.76	8.25	0.76	5.94
0.76	3.82	0.76	8.27	0.76	5.95
0.76	3.82	0.76	8.29	0.76	5.96
0.76	3.83	0.76	8.3	0.76	5.97
0.76	3.83	0.76	8.32	0.76	5.97
0.76	3.84	0.77	8.34	0.77	5.98
0.77	3.83	0.77	8.36	0.77	5.99
0.77	3.83	0.77	8.38	0.77	6
0.77	3.84	0.77	8.4	0.77	6.01
0.77	3.86	0.77	8.42	0.77	6.02
0.77	3.86	0.77	8.44	0.77	6.03
0.77	3.87	0.77	8.46	0.77	6.03
0.77	3.86	0.78	8.47	0.78	6.04
0.78	3.86	0.78	8.49	0.78	6.05
0.78	3.86	0.78	8.51	0.78	6.06
0.78	3.87	0.78	8.53	0.78	6.07
0.78	3.87	0.78	8.55	0.78	6.08
0.78	3.88	0.78	8.56	0.78	6.09
0.78	3.89	0.78	8.58	0.78	6.1
0.78	3.9	0.78	8.6	0.78	6.1
0.79	3.9	0.79	8.62	0.79	6.11
0.79	3.89	0.79	8.63	0.79	6.12
0.79	3.9	0.79	8.65	0.79	6.13
0.79	3.9	0.79	8.67	0.79	6.14
0.79	3.91	0.79	8.69	0.79	6.15
0.79	3.92	0.79	8.71	0.79	6.15
0.79	3.92	0.79	8.73	0.79	6.16
0.79	3.93	0.8	8.75	0.8	6.17
0.8	3.93	0.8	8.77	0.8	6.18
0.8	3.93	0.8	8.78	0.8	6.19
0.8	3.92	0.8	8.8	0.8	6.19
0.8	3.92	0.8	8.82	0.8	6.2
0.8	3.93	0.8	8.84	0.8	6.21
0.8	3.95	0.8	8.86	0.8	6.22
0.8	3.96	0.81	8.88	0.81	6.23
0.81	3.95	0.81	8.9	0.81	6.23
0.81	3.95	0.81	8.92	0.81	6.24
0.81	3.96	0.81	8.93	0.81	6.25
0.81	3.96	0.81	8.95	0.81	6.26
0.81	3.96	0.81	8.97	0.81	6.27
0.81	3.97	0.81	8.99	0.81	6.27
0.81	3.98	0.82	9.01	0.82	6.28
0.82	3.99	0.82	9.03	0.82	6.29
0.82	3.99	0.82	9.05	0.82	6.3
0.82	3.98	0.82	9.06	0.82	6.31
0.82	3.98	0.82	9.08	0.82	6.31
0.82	3.99	0.82	9.1	0.82	6.32
0.82	3.99	0.82	9.12	0.82	6.33
0.82	3.99	0.83	9.14	0.83	6.34
0.83	4	0.83	9.16	0.83	6.34
0.83	4.01	0.83	9.18	0.83	6.35
0.83	4.01	0.83	9.2	0.83	6.36
0.83	4.01	0.83	9.21	0.83	6.37
0.83	4.01	0.83	9.23	0.83	6.38
0.83	4.02	0.83	9.25	0.83	6.38
0.83	4.02	0.83	9.27	0.83	6.39
0.84	4.03	0.84	9.29	0.84	6.4
0.84	4.03	0.84	9.31	0.84	6.41
0.84	4.04	0.84	9.33	0.84	6.42
0.84	4.05	0.84	9.34	0.84	6.42
0.84	4.05	0.84	9.36	0.84	6.43
0.84	4.04	0.84	9.38	0.84	6.44
0.84	4.04	0.84	9.4	0.84	6.45
0.85	4.05	0.85	9.42	0.85	6.46
0.85	4.06	0.85	9.44	0.85	6.47
0.85	4.06	0.85	9.46	0.85	6.47
0.85	4.06	0.85	9.48	0.85	6.48
0.85	4.07	0.85	9.49	0.85	6.49
0.85	4.07	0.85	9.51	0.85	6.5
0.85	4.07	0.85	9.53	0.85	6.51
0.85	4.07	0.86	9.55	0.86	6.52
0.86	4.08	0.86	9.57	0.86	6.53
0.86	4.09	0.86	9.58	0.86	6.54
0.86	4.09	0.86	9.6	0.86	6.54
0.86	4.1	0.86	9.62	0.86	6.55
0.86	4.1	0.86	9.64	0.86	6.56
0.86	4.11	0.86	9.66	0.86	6.57
0.86	4.11	0.87	9.68	0.87	6.58
0.87	4.11	0.87	9.69	0.87	6.58
0.87	4.11	0.87	9.71	0.87	6.59
0.87	4.11	0.87	9.73	0.87	6.6
0.87	4.11	0.87	9.75	0.87	6.61
0.87	4.12	0.87	9.77	0.87	6.62
0.87	4.13	0.87	9.79	0.87	6.62
0.87	4.13	0.88	9.81	0.88	6.63
0.88	4.13	0.88	9.83	0.88	6.64
0.88	4.14	0.88	9.85	0.88	6.65
0.88	4.14	0.88	9.86	0.88	6.66
0.88	4.14	0.88	9.88	0.88	6.66
0.88	4.14	0.88	9.9	0.88	6.67
0.88	4.15	0.88	9.92	0.88	6.68
0.88	4.17	0.88	9.94	0.88	6.69
0.89	4.17	0.89	9.96	0.89	6.7
0.89	4.16	0.89	9.98	0.89	6.71
0.89	4.16	0.89	10	0.89	6.71
0.89	4.16	0.89	10.02	0.89	6.72
0.89	4.17	0.89	10.04	0.89	6.73
0.89	4.17	0.89	10.06	0.89	6.74
0.89	4.18	0.89	10.08	0.89	6.74
0.89	4.19	0.9	10.09	0.9	6.75
0.9	4.19	0.9	10.11	0.9	6.76
0.9	4.19	0.9	10.13	0.9	6.77
0.9	4.19	0.9	10.15	0.9	6.78
0.9	4.19	0.9	10.17	0.9	6.78
0.9	4.19	0.9	10.19	0.9	6.79
0.9	4.2	0.9	10.21	0.9	6.8
0.9	4.21	0.91	10.23	0.91	6.81
0.91	4.22	0.91	10.25	0.91	6.82
0.91	4.21	0.91	10.27	0.91	6.83
0.91	4.22	0.91	10.28	0.91	6.83
0.91	4.22	0.91	10.3	0.91	6.84
0.91	4.23	0.91	10.32	0.91	6.85
0.91	4.23	0.91	10.34	0.91	6.86
0.91	4.22	0.92	10.36	0.92	6.87
0.92	4.23	0.92	10.38	0.92	6.87
0.92	4.24	0.92	10.4	0.92	6.89
0.92	4.24	0.92	10.42	0.92	6.89
0.92	4.24	0.92	10.43	0.92	6.9
0.92	4.25	0.92	10.45	0.92	6.91
0.92	4.25	0.92	10.47	0.92	6.91
0.92	4.26	0.93	10.49	0.93	6.93
0.93	4.26	0.93	10.51	0.93	6.93
0.93	4.25	0.93	10.53	0.93	6.94
0.93	4.26	0.93	10.55	0.93	6.95
0.93	4.27	0.93	10.57	0.93	6.96
0.93	4.27	0.93	10.59	0.93	6.97
0.93	4.27	0.93	10.6	0.93	6.97
0.93	4.28	0.93	10.62	0.93	6.98
0.94	4.28	0.94	10.64	0.94	6.99
0.94	4.28	0.94	10.66	0.94	7
0.94	4.28	0.94	10.68	0.94	7.01
0.94	4.29	0.94	10.7	0.94	7.01
0.94	4.29	0.94	10.71	0.94	7.02
0.94	4.3	0.94	10.73	0.94	7.03
0.94	4.3	0.94	10.75	0.94	7.03
0.94	4.31	0.95	10.77	0.95	7.04
0.95	4.31	0.95	10.79	0.95	7.05
0.95	4.31	0.95	10.8	0.95	7.06
0.95	4.31	0.95	10.82	0.95	7.06
0.95	4.31	0.95	10.84	0.95	7.07
0.95	4.32	0.95	10.86	0.95	7.08
0.95	4.33	0.95	10.88	0.95	7.09
0.95	4.32	0.96	10.89	0.96	7.1
0.96	4.32	0.96	10.91	0.96	7.1
0.96	4.33	0.96	10.93	0.96	7.11
0.96	4.34	0.96	10.95	0.96	7.12
0.96	4.34	0.96	10.97	0.96	7.13
0.96	4.33	0.96	10.99	0.96	7.14
0.96	4.34	0.96	11.01	0.96	7.14
0.96	4.35	0.97	11.03	0.97	7.15
0.97	4.35	0.97	11.05	0.97	7.16
0.97	4.35	0.97	11.06	0.97	7.17
0.97	4.35	0.97	11.08	0.97	7.18
0.97	4.35	0.97	11.1	0.97	7.18
0.97	4.36	0.97	11.12	0.97	7.19
0.97	4.37	0.97	11.14	0.97	7.2
0.97	4.37	0.98	11.16	0.98	7.21
0.98	4.37	0.98	11.18	0.98	7.22
0.98	4.38	0.98	11.19	0.98	7.23
0.98	4.38	0.98	11.21	0.98	7.23
0.98	4.38	0.98	11.23	0.98	7.24
0.98	4.38	0.98	11.25	0.98	7.25
0.98	4.38	0.98	11.27	0.98	7.26
0.98	4.39	0.98	11.29	0.98	7.27
0.99	4.4	0.99	11.3	0.99	7.28
0.99	4.4	0.99	11.32	0.99	7.28
0.99	4.4	0.99	11.34	0.99	7.29
0.99	4.41	0.99	11.36	0.99	7.3
0.99	4.41	0.99	11.37	0.99	7.31
0.99	4.41	0.99	11.39	0.99	7.32
0.99	4.41	0.99	11.41	0.99	7.33
0.99	4.41	1	11.43	1	7.33
1	4.41	1	11.45	1	7.34
1	4.43	1	11.46	1	7.35
1	4.44	1	11.48	1	7.36
1	4.44	1	11.5	1	7.37
1	4.43	1	11.52	1	7.38
1	4.43	1	11.54	1	7.38
1	4.44	1.01	11.55	1.01	7.39
1.01	4.44	1.01	11.57	1.01	7.4
1.01	4.44	1.01	11.59	1.01	7.41
1.01	4.45	1.01	11.61	1.01	7.42
1.01	4.45	1.01	11.62	1.01	7.43
1.01	4.46	1.01	11.64	1.01	7.43
1.01	4.47	1.01	11.66	1.01	7.44
1.01	4.46	1.02	11.68	1.02	7.45
1.02	4.46	1.02	11.7	1.02	7.46
1.02	4.46	1.02	11.71	1.02	7.47
1.02	4.47	1.02	11.73	1.02	7.48
1.02	4.47	1.02	11.75	1.02	7.49
1.02	4.48	1.02	11.77	1.02	7.49
1.02	4.48	1.02	11.78	1.02	7.5
1.02	4.49	1.03	11.8	1.03	7.51
1.03	4.49	1.03	11.82	1.03	7.52
1.03	4.5	1.03	11.84	1.03	7.53
1.03	4.5	1.03	11.86	1.03	7.54
1.03	4.5	1.03	11.87	1.03	7.54
1.03	4.5	1.03	11.89	1.03	7.55
1.03	4.5	1.03	11.91	1.03	7.56
1.03	4.5	1.03	11.93	1.03	7.57
1.04	4.5	1.04	11.95	1.04	7.58
1.04	4.51	1.04	11.97	1.04	7.58
1.04	4.51	1.04	11.98	1.04	7.59
1.04	4.52	1.04	12	1.04	7.6
1.04	4.52	1.04	12.02	1.04	7.61
1.04	4.52	1.04	12.04	1.04	7.62
1.04	4.52	1.04	12.06	1.04	7.62
1.04	4.53	1.05	12.07	1.05	7.63
1.05	4.54	1.05	12.09	1.05	7.64
1.05	4.54	1.05	12.11	1.05	7.65
1.05	4.54	1.05	12.13	1.05	7.66
1.05	4.54	1.05	12.14	1.05	7.66
1.05	4.54	1.05	12.16	1.05	7.67
1.05	4.55	1.05	12.18	1.05	7.68
1.05	4.55	1.06	12.2	1.06	7.69
1.06	4.55	1.06	12.21	1.06	7.7
1.06	4.56	1.06	12.23	1.06	7.7
1.06	4.56	1.06	12.25	1.06	7.71
1.06	4.56	1.06	12.27	1.06	7.72
1.06	4.56	1.06	12.28	1.06	7.73
1.06	4.56	1.06	12.3	1.06	7.73
1.06	4.57	1.07	12.32	1.07	7.74
1.07	4.58	1.07	12.34	1.07	7.75
1.07	4.59	1.07	12.35	1.07	7.76
1.07	4.59	1.07	12.37	1.07	7.77
1.07	4.58	1.07	12.39	1.07	7.77
1.07	4.58	1.07	12.4	1.07	7.78
1.07	4.58	1.07	12.42	1.07	7.79
1.07	4.59	1.08	12.44	1.08	7.8
1.08	4.59	1.08	12.45	1.08	7.8
1.08	4.6	1.08	12.47	1.08	7.81
1.08	4.61	1.08	12.49	1.08	7.82
1.08	4.61	1.08	12.5	1.08	7.83
1.08	4.61	1.08	12.52	1.08	7.83
1.08	4.6	1.08	12.53	1.08	7.84
1.08	4.6	1.08	12.55	1.08	7.85
1.09	4.61	1.09	12.57	1.09	7.86
1.09	4.61	1.09	12.58	1.09	7.86
1.09	4.62	1.09	12.6	1.09	7.87
1.09	4.63	1.09	12.61	1.09	7.88
1.09	4.63	1.09	12.63	1.09	7.89
1.09	4.63	1.09	12.64	1.09	7.89
1.09	4.63	1.09	12.66	1.09	7.9
1.09	4.63	1.1	12.68	1.1	7.91
1.1	4.63	1.1	12.69	1.1	7.92
1.1	4.64	1.1	12.71	1.1	7.93
1.1	4.65	1.1	12.73	1.1	7.93
1.1	4.65	1.1	12.74	1.1	7.94
1.1	4.65	1.1	12.76	1.1	7.95
1.1	4.65	1.1	12.77	1.1	7.96
1.1	4.65	1.11	12.79	1.11	7.97
1.11	4.66	1.11	12.81	1.11	7.97
1.11	4.66	1.11	12.83	1.11	7.98
1.11	4.66	1.11	12.84	1.11	7.99
1.11	4.66	1.11	12.86	1.11	8
1.11	4.66	1.11	12.88	1.11	8.01
1.11	4.67	1.11	12.89	1.11	8.02
1.11	4.67	1.12	12.91	1.12	8.02
1.12	4.67	1.12	12.93	1.12	8.03
1.12	4.68	1.12	12.94	1.12	8.04
1.12	4.68	1.12	12.96	1.12	8.05
1.12	4.69	1.12	12.98	1.12	8.06
1.12	4.69	1.12	12.99	1.12	8.07
1.12	4.69	1.12	13.01	1.12	8.07
1.12	4.68	1.13	13.02	1.13	8.08
1.13	4.69	1.13	13.04	1.13	8.09
1.13	4.7	1.13	13.06	1.13	8.1
1.13	4.71	1.13	13.07	1.13	8.11
1.13	4.7	1.13	13.09	1.13	8.12
1.13	4.7	1.13	13.11	1.13	8.13
1.13	4.71	1.13	13.12	1.13	8.13
1.13	4.71	1.13	13.14	1.13	8.14
1.14	4.71	1.14	13.15	1.14	8.15
1.14	4.71	1.14	13.16	1.14	8.16
1.14	4.72	1.14	13.18	1.14	8.17
1.14	4.73	1.14	13.2	1.14	8.18
1.14	4.73	1.14	13.21	1.14	8.18
1.14	4.72	1.14	13.23	1.14	8.19
1.14	4.72	1.14	13.24	1.14	8.2
1.14	4.73	1.15	13.26	1.15	8.21
1.15	4.73	1.15	13.27	1.15	8.22
1.15	4.74	1.15	13.29	1.15	8.22
1.15	4.75	1.15	13.3	1.15	8.23
1.15	4.75	1.15	13.32	1.15	8.24
1.15	4.75	1.15	13.33	1.15	8.25
1.15	4.74	1.15	13.35	1.15	8.25
1.15	4.75	1.16	13.36	1.16	8.26
1.16	4.75	1.16	13.38	1.16	8.27
1.16	4.76	1.16	13.39	1.16	8.28
1.16	4.77	1.16	13.41	1.16	8.28
1.16	4.77	1.16	13.42	1.16	8.29
1.16	4.77	1.16	13.44	1.16	8.3
1.16	4.76	1.16	13.45	1.16	8.3
1.16	4.76	1.17	13.47	1.17	8.31
1.17	4.77	1.17	13.48	1.17	8.32
1.17	4.77	1.17	13.5	1.17	8.33
1.17	4.78	1.17	13.51	1.17	8.34
1.17	4.78	1.17	13.53	1.17	8.34
1.17	4.79	1.17	13.54	1.17	8.35
1.17	4.79	1.17	13.56	1.17	8.36
1.17	4.78	1.18	13.57	1.18	8.37
1.18	4.78	1.18	13.59	1.18	8.37
1.18	4.79	1.18	13.6	1.18	8.38
1.18	4.8	1.18	13.62	1.18	8.39
1.18	4.8	1.18	13.63	1.18	8.4
1.18	4.8	1.18	13.65	1.18	8.41
1.18	4.8	1.18	13.66	1.18	8.41
1.18	4.8	1.18	13.68	1.18	8.42
1.19	4.8	1.19	13.69	1.19	8.43
1.19	4.81	1.19	13.7	1.19	8.44
1.19	4.81	1.19	13.72	1.19	8.45
1.19	4.82	1.19	13.73	1.19	8.46
1.19	4.82	1.19	13.75	1.19	8.46
1.19	4.82	1.19	13.76	1.19	8.47
1.19	4.82	1.19	13.78	1.19	8.48
1.19	4.82	1.2	13.79	1.2	8.49
1.2	4.82	1.2	13.81	1.2	8.5
1.2	4.83	1.2	13.82	1.2	8.51
1.2	4.84	1.2	13.84	1.2	8.51
1.2	4.84	1.2	13.85	1.2	8.52
1.2	4.84	1.2	13.87	1.2	8.53
1.2	4.84	1.2	13.88	1.2	8.54
1.2	4.84	1.21	13.89	1.21	8.54
1.21	4.84	1.21	13.91	1.21	8.55
1.21	4.85	1.21	13.92	1.21	8.56
1.21	4.86	1.21	13.94	1.21	8.57
1.21	4.86	1.21	13.95	1.21	8.58
1.21	4.86	1.21	13.97	1.21	8.58
1.21	4.86	1.21	13.98	1.21	8.59
1.21	4.86	1.22	13.99	1.22	8.6
1.22	4.86	1.22	14.01	1.22	8.61
1.22	4.86	1.22	14.02	1.22	8.61
1.22	4.87	1.22	14.03	1.22	8.62
1.22	4.88	1.22	14.05	1.22	8.63
1.22	4.88	1.22	14.06	1.22	8.64
1.22	4.88	1.22	14.07	1.22	8.64
1.22	4.87	1.23	14.09	1.23	8.65
1.23	4.87	1.23	14.1	1.23	8.66
1.23	4.87	1.23	14.11	1.23	8.67
1.23	4.88	1.23	14.12	1.23	8.67
1.23	4.89	1.23	14.14	1.23	8.68
1.23	4.9	1.23	14.15	1.23	8.69
1.23	4.9	1.23	14.16	1.23	8.69
1.23	4.9	1.23	14.18	1.23	8.7
1.24	4.89	1.24	14.19	1.24	8.71
1.24	4.89	1.24	14.2	1.24	8.72
1.24	4.89	1.24	14.22	1.24	8.73
1.24	4.9	1.24	14.23	1.24	8.73
1.24	4.91	1.24	14.24	1.24	8.74
1.24	4.92	1.24	14.26	1.24	8.75
1.24	4.92	1.24	14.27	1.24	8.76
1.24	4.92	1.25	14.28	1.25	8.76
1.25	4.91	1.25	14.3	1.25	8.77
1.25	4.91	1.25	14.31	1.25	8.78
1.25	4.91	1.25	14.32	1.25	8.79
1.25	4.92	1.25	14.34	1.25	8.79
1.25	4.93	1.25	14.35	1.25	8.8
1.25	4.94	1.25	14.36	1.25	8.81
1.25	4.94	1.26	14.37	1.26	8.82
1.26	4.94	1.26	14.39	1.26	8.83
1.26	4.93	1.26	14.4	1.26	8.83
1.26	4.93	1.26	14.41	1.26	8.84
1.26	4.94	1.26	14.43	1.26	8.85
1.26	4.95	1.26	14.44	1.26	8.86
1.26	4.95	1.26	14.45	1.26	8.87
1.26	4.95	1.27	14.47	1.27	8.87
1.27	4.95	1.27	14.48	1.27	8.88
1.27	4.95	1.27	14.49	1.27	8.89
1.27	4.96	1.27	14.51	1.27	8.9
1.27	4.96	1.27	14.52	1.27	8.91
1.27	4.96	1.27	14.53	1.27	8.91
1.27	4.97	1.27	14.55	1.27	8.92
1.27	4.97	1.28	14.56	1.27	8.93
1.28	4.97	1.28	14.57	1.28	8.94
1.28	4.97	1.28	14.58	1.28	8.94
1.28	4.97	1.28	14.6	1.28	8.95
1.28	4.97	1.28	14.61	1.28	8.96
1.28	4.98	1.28	14.62	1.28	8.97
1.28	4.99	1.28	14.64	1.28	8.97
1.28	4.99	1.28	14.65	1.28	8.98
1.29	4.98	1.29	14.66	1.29	8.99
1.29	4.98	1.29	14.68	1.29	9
1.29	4.99	1.29	14.69	1.29	9
1.29	4.99	1.29	14.7	1.29	9.01
1.29	5	1.29	14.71	1.29	9.02
1.29	5	1.29	14.73	1.29	9.03
1.29	5	1.29	14.74	1.29	9.03
1.29	5.01	1.3	14.75	1.3	9.04
1.3	5	1.3	14.76	1.3	9.05
1.3	5	1.3	14.77	1.3	9.06
1.3	5	1.3	14.78	1.3	9.06
1.3	5.01	1.3	14.8	1.3	9.07
1.3	5.02	1.3	14.81	1.3	9.08
1.3	5.02	1.3	14.82	1.3	9.09
1.3	5.02	1.31	14.83	1.31	9.1
1.31	5.02	1.31	14.84	1.31	9.1
1.31	5.02	1.31	14.85	1.31	9.11
1.31	5.02	1.31	14.87	1.31	9.12
1.31	5.02	1.31	14.88	1.31	9.13
1.31	5.03	1.31	14.89	1.31	9.14
1.31	5.04	1.31	14.9	1.31	9.14
1.31	5.05	1.32	14.91	1.32	9.15
1.32	5.04	1.32	14.93	1.32	9.16
1.32	5.03	1.32	14.94	1.32	9.17
1.32	5.03	1.32	14.95	1.32	9.17
1.32	5.04	1.32	14.96	1.32	9.18
1.32	5.05	1.32	14.98	1.32	9.19
1.32	5.05	1.32	14.99	1.32	9.2
1.32	5.05	1.33	15	1.32	9.2
1.33	5.06	1.33	15.01	1.33	9.21
1.33	5.06	1.33	15.02	1.33	9.22
1.33	5.05	1.33	15.04	1.33	9.23
1.33	5.05	1.33	15.05	1.33	9.23
1.33	5.06	1.33	15.06	1.33	9.24
1.33	5.07	1.33	15.07	1.33	9.25
1.33	5.07	1.33	15.08	1.33	9.26
1.34	5.07	1.34	15.09	1.34	9.27
1.34	5.07	1.34	15.11	1.34	9.27
1.34	5.07	1.34	15.12	1.34	9.28
1.34	5.08	1.34	15.13	1.34	9.28
1.34	5.08	1.34	15.14	1.34	9.29
1.34	5.08	1.34	15.15	1.34	9.3
1.34	5.08	1.34	15.16	1.34	9.31
1.34	5.09	1.35	15.17	1.35	9.31
1.35	5.09	1.35	15.18	1.35	9.32
1.35	5.08	1.35	15.19	1.35	9.33
1.35	5.09	1.35	15.2	1.35	9.34
1.35	5.09	1.35	15.21	1.35	9.35
1.35	5.1	1.35	15.22	1.35	9.35
1.35	5.1	1.35	15.23	1.35	9.36
1.35	5.1	1.36	15.24	1.36	9.37
1.36	5.1	1.36	15.25	1.36	9.38
1.36	5.1	1.36	15.26	1.36	9.38
1.36	5.11	1.36	15.28	1.36	9.39
1.36	5.11	1.36	15.29	1.36	9.4
1.36	5.11	1.36	15.3	1.36	9.41
1.36	5.12	1.36	15.31	1.36	9.42
1.36	5.12	1.37	15.32	1.37	9.42
1.37	5.11	1.37	15.33	1.37	9.43
1.37	5.11	1.37	15.34	1.37	9.43
1.37	5.11	1.37	15.35	1.37	9.44
1.37	5.12	1.37	15.36	1.37	9.45
1.37	5.13	1.37	15.37	1.37	9.46
1.37	5.13	1.37	15.38	1.37	9.46
1.37	5.13	1.38	15.39	1.38	9.47
1.38	5.13	1.38	15.4	1.38	9.48
1.38	5.13	1.38	15.41	1.38	9.49
1.38	5.13	1.38	15.43	1.38	9.49
1.38	5.13	1.38	15.44	1.38	9.5
1.38	5.14	1.38	15.45	1.38	9.51
1.38	5.15	1.38	15.46	1.38	9.52
1.38	5.15	1.38	15.47	1.38	9.52
1.39	5.15	1.39	15.48	1.39	9.53
1.39	5.14	1.39	15.49	1.39	9.54
1.39	5.15	1.39	15.5	1.39	9.54
1.39	5.15	1.39	15.51	1.39	9.55
1.39	5.15	1.39	15.52	1.39	9.56
1.39	5.16	1.39	15.53	1.39	9.56
1.39	5.16	1.39	15.54	1.39	9.57
1.39	5.16	1.4	15.55	1.4	9.58
1.4	5.16	1.4	15.56	1.4	9.59
1.4	5.16	1.4	15.57	1.4	9.59
1.4	5.16	1.4	15.58	1.4	9.6
1.4	5.16	1.4	15.59	1.4	9.61
1.4	5.17	1.4	15.6	1.4	9.61
1.4	5.17	1.4	15.61	1.4	9.62
1.4	5.18	1.41	15.63	1.41	9.63
1.41	5.18	1.41	15.64	1.41	9.63
1.41	5.18	1.41	15.65	1.41	9.64
1.41	5.18	1.41	15.66	1.41	9.65
1.41	5.18	1.41	15.67	1.41	9.65
1.41	5.18	1.41	15.68	1.41	9.66
1.41	5.19	1.41	15.69	1.41	9.66
1.41	5.19	1.42	15.7	1.42	9.67
1.42	5.19	1.42	15.71	1.42	9.68
1.42	5.19	1.42	15.72	1.42	9.69
1.42	5.19	1.42	15.73	1.42	9.69
1.42	5.19	1.42	15.74	1.42	9.7
1.42	5.19	1.42	15.74	1.42	9.71
1.42	5.2	1.42	15.75	1.42	9.72
1.42	5.2	1.43	15.76	1.43	9.72
1.43	5.21	1.43	15.77	1.43	9.73
1.43	5.21	1.43	15.78	1.43	9.74
1.43	5.21	1.43	15.79	1.43	9.74
1.43	5.21	1.43	15.8	1.43	9.75
1.43	5.21	1.43	15.81	1.43	9.76
1.43	5.21	1.43	15.82	1.43	9.76
1.43	5.21	1.43	15.83	1.43	9.77
1.44	5.22	1.44	15.84	1.44	9.78
1.44	5.22	1.44	15.84	1.44	9.79
1.44	5.22	1.44	15.85	1.44	9.79
1.44	5.22	1.44	15.86	1.44	9.8
1.44	5.22	1.44	15.87	1.44	9.81
1.44	5.22	1.44	15.88	1.44	9.81
1.44	5.22	1.44	15.89	1.44	9.82
1.44	5.23	1.45	15.9	1.45	9.83
1.45	5.24	1.45	15.91	1.45	9.84
1.45	5.24	1.45	15.92	1.45	9.84
1.45	5.23	1.45	15.93	1.45	9.85
1.45	5.23	1.45	15.93	1.45	9.86
1.45	5.23	1.45	15.94	1.45	9.87
1.45	5.24	1.45	15.95	1.45	9.88
1.45	5.24	1.46	15.96	1.46	9.88
1.46	5.25	1.46	15.97	1.46	9.89
1.46	5.25	1.46	15.98	1.46	9.89
1.46	5.25	1.46	15.99	1.46	9.9
1.46	5.25	1.46	16	1.46	9.91
1.46	5.25	1.46	16.01	1.46	9.92
1.46	5.25	1.46	16.02	1.46	9.92
1.46	5.26	1.47	16.02	1.47	9.93
1.47	5.26	1.47	16.03	1.47	9.94
1.47	5.26	1.47	16.04	1.47	9.95
1.47	5.26	1.47	16.05	1.47	9.95
1.47	5.26	1.47	16.06	1.47	9.96
1.47	5.26	1.47	16.07	1.47	9.96
1.47	5.27	1.47	16.08	1.47	9.97
1.47	5.27	1.48	16.08	1.48	9.98
1.48	5.27	1.48	16.09	1.48	9.99
1.48	5.28	1.48	16.1	1.48	9.99
1.48	5.28	1.48	16.11	1.48	10
1.48	5.27	1.48	16.12	1.48	10.01
1.48	5.27	1.48	16.13	1.48	10.02
1.48	5.28	1.48	16.14	1.48	10.02
1.48	5.29	1.48	16.15	1.48	10.03
1.49	5.29	1.49	16.15	1.49	10.03
1.49	5.29	1.49	16.16	1.49	10.04
1.49	5.29	1.49	16.17	1.49	10.05
1.49	5.29	1.49	16.18	1.49	10.05
1.49	5.29	1.49	16.19	1.49	10.06
1.49	5.28	1.49	16.2	1.49	10.07
1.49	5.29	1.49	16.21	1.49	10.08
1.49	5.3	1.5	16.21	1.5	10.08
1.5	5.31	1.5	16.22	1.5	10.09
1.5	5.31	1.5	16.23	1.5	10.1
1.5	5.31	1.5	16.24	1.5	10.1
1.5	5.3	1.5	16.25	1.5	10.11
1.5	5.3	1.5	16.26	1.5	10.11
1.5	5.3	1.5	16.27	1.5	10.12
1.5	5.31	1.51	16.27	1.51	10.13
1.51	5.32	1.51	16.28	1.51	10.14
1.51	5.32	1.51	16.29	1.51	10.14
1.51	5.32	1.51	16.3	1.51	10.15
1.51	5.32	1.51	16.31	1.51	10.15
1.51	5.31	1.51	16.32	1.51	10.16
1.51	5.31	1.51	16.32	1.51	10.17
1.51	5.32	1.52	16.33	1.52	10.18
1.52	5.32	1.52	16.34	1.52	10.18
1.52	5.33	1.52	16.35	1.52	10.19
1.52	5.33	1.52	16.36	1.52	10.2
1.52	5.33	1.52	16.36	1.52	10.21
1.52	5.32	1.52	16.37	1.52	10.21
1.52	5.33	1.52	16.38	1.52	10.21
1.52	5.33	1.53	16.39	1.52	10.22
1.53	5.34	1.53	16.4	1.53	10.23
1.53	5.34	1.53	16.4	1.53	10.24
1.53	5.35	1.53	16.41	1.53	10.25
1.53	5.35	1.53	16.42	1.53	10.25
1.53	5.35	1.53	16.43	1.53	10.25
1.53	5.34	1.53	16.43	1.53	10.27
1.53	5.34	1.53	16.44	1.53	10.27
1.54	5.34	1.54	16.45	1.54	10.28
1.54	5.35	1.54	16.45	1.54	10.28
1.54	5.36	1.54	16.46	1.54	10.29
1.54	5.37	1.54	16.47	1.54	10.3
1.54	5.37	1.54	16.48	1.54	10.31
1.54	5.36	1.54	16.48	1.54	10.31
1.54	5.36	1.54	16.49	1.54	10.31
1.54	5.35	1.55	16.5	1.55	10.32
1.55	5.36	1.55	16.51	1.55	10.33
1.55	5.37	1.55	16.51	1.55	10.34
1.55	5.38	1.55	16.52	1.55	10.34
1.55	5.38	1.55	16.53	1.55	10.34
1.55	5.37	1.55	16.54	1.55	10.35
1.55	5.37	1.55	16.55	1.55	10.36
1.55	5.36	1.56	16.55	1.56	10.36
1.56	5.37	1.56	16.56	1.56	10.37
1.56	5.38	1.56	16.57	1.56	10.37
1.56	5.39	1.56	16.58	1.56	10.38
1.56	5.39	1.56	16.58	1.56	10.39
1.56	5.39	1.56	16.59	1.56	10.39
1.56	5.39	1.56	16.6	1.56	10.4
1.56	5.39	1.57	16.61	1.57	10.4
1.57	5.39	1.57	16.61	1.57	10.41
1.57	5.39	1.57	16.62	1.57	10.42
1.57	5.39	1.57	16.63	1.57	10.42
1.57	5.4	1.57	16.64	1.57	10.43
1.57	5.4	1.57	16.64	1.57	10.43
1.57	5.4	1.57	16.65	1.57	10.44
1.57	5.39	1.58	16.66	1.57	10.44
1.58	5.4	1.58	16.67	1.58	10.45
1.58	5.41	1.58	16.67	1.58	10.46
1.58	5.42	1.58	16.68	1.58	10.46
1.58	5.41	1.58	16.68	1.58	10.47
1.58	5.41	1.58	16.69	1.58	10.47
1.58	5.41	1.58	16.7	1.58	10.48
1.58	5.41	1.58	16.7	1.58	10.48
1.59	5.41	1.59	16.71	1.59	10.49
1.59	5.42	1.59	16.71	1.59	10.5
1.59	5.42	1.59	16.72	1.59	10.5
1.59	5.43	1.59	16.73	1.59	10.51
1.59	5.43	1.59	16.73	1.59	10.52
1.59	5.42	1.59	16.74	1.59	10.52
1.59	5.42	1.59	16.74	1.59	10.53
1.59	5.42	1.6	16.75	1.6	10.53
1.6	5.42	1.6	16.76	1.6	10.54
1.6	5.44	1.6	16.76	1.6	10.54
1.6	5.44	1.6	16.77	1.6	10.55
1.6	5.44	1.6	16.78	1.6	10.56
1.6	5.44	1.6	16.78	1.6	10.56
1.6	5.43	1.6	16.79	1.6	10.57
1.6	5.44	1.61	16.79	1.61	10.57
1.61	5.44	1.61	16.8	1.61	10.58
1.61	5.44	1.61	16.81	1.61	10.59
1.61	5.45	1.61	16.81	1.61	10.59
1.61	5.45	1.61	16.82	1.61	10.6
1.61	5.45	1.61	16.83	1.61	10.6
1.61	5.44	1.61	16.83	1.61	10.61
1.61	5.44	1.62	16.84	1.62	10.62
1.62	5.45	1.62	16.84	1.62	10.62
1.62	5.46	1.62	16.85	1.62	10.62
1.62	5.46	1.62	16.86	1.62	10.63
1.62	5.46	1.62	16.86	1.62	10.64
1.62	5.46	1.62	16.87	1.62	10.64
1.62	5.46	1.62	16.88	1.62	10.65
1.62	5.46	1.63	16.88	1.62	10.65
1.63	5.46	1.63	16.89	1.63	10.66
1.63	5.47	1.63	16.9	1.63	10.67
1.63	5.47	1.63	16.9	1.63	10.67
1.63	5.48	1.63	16.91	1.63	10.68
1.63	5.48	1.63	16.92	1.63	10.68
1.63	5.47	1.63	16.92	1.63	10.69
1.63	5.47	1.63	16.93	1.63	10.7
1.64	5.47	1.64	16.93	1.64	10.7
1.64	5.48	1.64	16.94	1.64	10.71
1.64	5.48	1.64	16.94	1.64	10.71
1.64	5.49	1.64	16.95	1.64	10.72
1.64	5.48	1.64	16.96	1.64	10.73
1.64	5.48	1.64	16.96	1.64	10.73
1.64	5.48	1.64	16.97	1.64	10.74
1.64	5.48	1.65	16.97	1.65	10.74
1.65	5.49	1.65	16.98	1.65	10.75
1.65	5.49	1.65	16.99	1.65	10.75
1.65	5.5	1.65	16.99	1.65	10.76
1.65	5.51	1.65	17	1.65	10.77
1.65	5.5	1.65	17	1.65	10.77
1.65	5.49	1.65	17.01	1.65	10.78
1.65	5.49	1.66	17.01	1.66	10.78
1.66	5.5	1.66	17.02	1.66	10.79
1.66	5.5	1.66	17.02	1.66	10.8
1.66	5.51	1.66	17.03	1.66	10.8
1.66	5.51	1.66	17.03	1.66	10.81
1.66	5.51	1.66	17.04	1.66	10.81
1.66	5.5	1.66	17.04	1.66	10.82
1.66	5.5	1.67	17.05	1.67	10.82
1.67	5.5	1.67	17.06	1.67	10.83
1.67	5.51	1.67	17.06	1.67	10.83
1.67	5.52	1.67	17.07	1.67	10.84
1.67	5.53	1.67	17.07	1.67	10.84
1.67	5.53	1.67	17.08	1.67	10.85
1.67	5.53	1.67	17.08	1.67	10.86
1.67	5.52	1.68	17.09	1.68	10.86
1.68	5.52	1.68	17.09	1.68	10.86
1.68	5.52	1.68	17.1	1.68	10.87
1.68	5.52	1.68	17.1	1.68	10.87
1.68	5.54	1.68	17.11	1.68	10.88
1.68	5.54	1.68	17.12	1.68	10.88
1.68	5.54	1.68	17.12	1.68	10.89
1.68	5.54	1.68	17.13	1.68	10.89
1.69	5.53	1.69	17.13	1.69	10.9
1.69	5.53	1.69	17.14	1.69	10.9
1.69	5.53	1.69	17.14	1.69	10.91
1.69	5.54	1.69	17.15	1.69	10.91
1.69	5.55	1.69	17.15	1.69	10.91
1.69	5.55	1.69	17.16	1.69	10.92
1.69	5.55	1.69	17.17	1.69	10.92
1.69	5.55	1.7	17.17	1.7	10.93
1.7	5.55	1.7	17.18	1.7	10.93
1.7	5.55	1.7	17.18	1.7	10.94
1.7	5.55	1.7	17.19	1.7	10.94
1.7	5.56	1.7	17.2	1.7	10.95
1.7	5.56	1.7	17.2	1.7	10.95
1.7	5.56	1.7	17.21	1.7	10.95
1.7	5.56	1.71	17.21	1.71	10.96
1.71	5.55	1.71	17.22	1.71	10.96
1.71	5.56	1.71	17.22	1.71	10.97
1.71	5.56	1.71	17.23	1.71	10.97
1.71	5.57	1.71	17.23	1.71	10.98
1.71	5.57	1.71	17.24	1.71	10.98
1.71	5.58	1.71	17.24	1.71	10.99
1.71	5.58	1.72	17.25	1.72	10.99
1.72	5.57	1.72	17.25	1.72	11
1.72	5.57	1.72	17.26	1.72	11
1.72	5.57	1.72	17.26	1.72	11.01
1.72	5.58	1.72	17.27	1.72	11.01
1.72	5.58	1.72	17.27	1.72	11.01
1.72	5.58	1.72	17.28	1.72	11.02
1.72	5.59	1.72	17.28	1.72	11.02
1.73	5.59	1.73	17.29	1.73	11.03
1.73	5.59	1.73	17.29	1.73	11.03
1.73	5.58	1.73	17.3	1.73	11.04
1.73	5.58	1.73	17.3	1.73	11.04
1.73	5.59	1.73	17.31	1.73	11.05
1.73	5.59	1.73	17.31	1.73	11.05
1.73	5.59	1.73	17.31	1.73	11.06
1.74	5.6	1.74	17.32	1.74	11.06
1.74	5.6	1.74	17.32	1.74	11.07
1.74	5.6	1.74	17.33	1.74	11.07
1.74	5.6	1.74	17.34	1.74	11.08
1.74	5.6	1.74	17.34	1.74	11.08
1.74	5.6	1.74	17.35	1.74	11.09
1.74	5.6	1.74	17.35	1.74	11.09
1.74	5.61	1.75	17.36	1.75	11.09
1.75	5.61	1.75	17.36	1.75	11.1
1.75	5.61	1.75	17.36	1.75	11.1
1.75	5.61	1.75	17.37	1.75	11.11
1.75	5.61	1.75	17.38	1.75	11.11
1.75	5.61	1.75	17.38	1.75	11.11
1.75	5.61	1.75	17.39	1.75	11.12
1.75	5.62	1.76	17.39	1.76	11.12
1.76	5.62	1.76	17.39	1.76	11.13
1.76	5.63	1.76	17.4	1.76	11.13
1.76	5.63	1.76	17.4	1.76	11.13
1.76	5.62	1.76	17.41	1.76	11.14
1.76	5.61	1.76	17.41	1.76	11.14
1.76	5.61	1.76	17.42	1.76	11.15
1.76	5.62	1.77	17.42	1.77	11.15
1.77	5.63	1.77	17.42	1.77	11.15
1.77	5.64	1.77	17.43	1.77	11.16
1.77	5.65	1.77	17.43	1.77	11.16
1.77	5.65	1.77	17.43	1.77	11.16
1.77	5.63	1.77	17.44	1.77	11.17
1.77	5.62	1.77	17.44	1.77	11.17
1.77	5.62	1.77	17.45	1.77	11.17
1.78	5.63	1.78	17.45	1.78	11.18
1.78	5.65	1.78	17.45	1.78	11.18
1.78	5.66	1.78	17.46	1.78	11.19
1.78	5.66	1.78	17.46	1.78	11.19
1.78	5.65	1.78	17.47	1.78	11.19
1.78	5.63	1.78	17.47	1.78	11.19
1.78	5.63	1.78	17.48	1.78	11.2
1.79	5.63	1.79	17.48	1.79	11.21
1.79	5.65	1.79	17.49	1.79	11.21
1.79	5.67	1.79	17.49	1.79	11.21
1.79	5.68	1.79	17.49	1.79	11.21
1.79	5.67	1.79	17.5	1.79	11.22
1.79	5.65	1.79	17.5	1.79	11.23
1.79	5.64	1.79	17.51	1.79	11.23
1.79	5.64	1.8	17.51	1.8	11.23
1.8	5.65	1.8	17.52	1.8	11.23
1.8	5.67	1.8	17.52	1.8	11.24
1.8	5.69	1.8	17.53	1.8	11.25
1.8	5.69	1.8	17.53	1.8	11.25
1.8	5.68	1.8	17.53	1.8	11.25
1.8	5.66	1.8	17.54	1.8	11.26
1.8	5.64	1.81	17.54	1.81	11.26
1.81	5.65	1.81	17.55	1.81	11.27
1.81	5.67	1.81	17.55	1.81	11.27
1.81	5.69	1.81	17.55	1.81	11.27
1.81	5.7	1.81	17.56	1.81	11.28
1.81	5.7	1.81	17.56	1.81	11.28
1.81	5.68	1.81	17.57	1.81	11.29
1.81	5.66	1.82	17.57	1.82	11.29
1.82	5.67	1.82	17.57	1.82	11.29
1.82	5.68	1.82	17.58	1.82	11.3
1.82	5.7	1.82	17.58	1.82	11.3
1.82	5.71	1.82	17.58	1.82	11.31
1.82	5.71	1.82	17.59	1.82	11.31
1.82	5.69	1.82	17.59	1.82	11.31
1.82	5.68	1.82	17.6	1.82	11.32
1.83	5.67	1.83	17.6	1.83	11.32
1.83	5.68	1.83	17.6	1.83	11.33
1.83	5.7	1.83	17.61	1.83	11.33
1.83	5.72	1.83	17.61	1.83	11.33
1.83	5.72	1.83	17.62	1.83	11.34
1.83	5.71	1.83	17.62	1.83	11.34
1.83	5.7	1.83	17.62	1.83	11.34
1.84	5.7	1.84	17.63	1.84	11.35
1.84	5.7	1.84	17.63	1.84	11.35
1.84	5.71	1.84	17.64	1.84	11.35
1.84	5.72	1.84	17.64	1.84	11.36
1.84	5.73	1.84	17.64	1.84	11.36
1.84	5.72	1.84	17.65	1.84	11.36
1.84	5.71	1.84	17.65	1.84	11.36
1.84	5.7	1.85	17.65	1.85	11.37
1.85	5.7	1.85	17.66	1.85	11.37
1.85	5.72	1.85	17.66	1.85	11.37
1.85	5.73	1.85	17.66	1.85	11.38
1.85	5.73	1.85	17.67	1.85	11.38
1.85	5.73	1.85	17.67	1.85	11.39
1.85	5.72	1.85	17.68	1.85	11.39
1.85	5.72	1.86	17.68	1.86	11.39
1.86	5.72	1.86	17.68	1.86	11.39
1.86	5.72	1.86	17.69	1.86	11.4
1.86	5.74	1.86	17.69	1.86	11.4
1.86	5.74	1.86	17.69	1.86	11.4
1.86	5.75	1.86	17.7	1.86	11.4
1.86	5.74	1.86	17.7	1.86	11.41
1.86	5.73	1.87	17.7	1.87	11.41
1.87	5.72	1.87	17.71	1.87	11.41
1.87	5.73	1.87	17.71	1.87	11.42
1.87	5.74	1.87	17.71	1.87	11.42
1.87	5.76	1.87	17.72	1.87	11.42
1.87	5.76	1.87	17.72	1.87	11.42
1.87	5.75	1.87	17.72	1.87	11.43
1.87	5.74	1.88	17.72	1.87	11.43
1.88	5.73	1.88	17.73	1.88	11.43
1.88	5.73	1.88	17.73	1.88	11.43
1.88	5.75	1.88	17.73	1.88	11.44
1.88	5.76	1.88	17.74	1.88	11.44
1.88	5.77	1.88	17.74	1.88	11.45
1.88	5.77	1.88	17.74	1.88	11.45
1.88	5.76	1.88	17.75	1.88	11.45
1.89	5.74	1.89	17.75	1.89	11.45
1.89	5.74	1.89	17.75	1.89	11.46
1.89	5.75	1.89	17.76	1.89	11.46
1.89	5.76	1.89	17.76	1.89	11.46
1.89	5.78	1.89	17.76	1.89	11.46
1.89	5.78	1.89	17.76	1.89	11.47
1.89	5.77	1.89	17.77	1.89	11.47
1.89	5.76	1.9	17.77	1.9	11.48
1.9	5.75	1.9	17.78	1.9	11.48
1.9	5.75	1.9	17.78	1.9	11.48
1.9	5.77	1.9	17.78	1.9	11.49
1.9	5.78	1.9	17.79	1.9	11.49
1.9	5.79	1.9	17.79	1.9	11.49
1.9	5.79	1.9	17.79	1.9	11.49
1.9	5.78	1.91	17.8	1.91	11.5
1.91	5.77	1.91	17.8	1.91	11.5
1.91	5.76	1.91	17.8	1.91	11.51
1.91	5.78	1.91	17.81	1.91	11.51
1.91	5.79	1.91	17.81	1.91	11.51
1.91	5.8	1.91	17.81	1.91	11.52
1.91	5.8	1.91	17.82	1.91	11.52
1.91	5.79	1.92	17.82	1.92	11.52
1.92	5.78	1.92	17.82	1.92	11.52
1.92	5.77	1.92	17.82	1.92	11.53
1.92	5.78	1.92	17.83	1.92	11.53
1.92	5.79	1.92	17.83	1.92	11.54
1.92	5.8	1.92	17.83	1.92	11.54
1.92	5.81	1.92	17.84	1.92	11.54
1.92	5.8	1.92	17.84	1.92	11.54
1.93	5.79	1.93	17.84	1.93	11.55
1.93	5.78	1.93	17.84	1.93	11.55
1.93	5.78	1.93	17.85	1.93	11.55
1.93	5.8	1.93	17.85	1.93	11.56
1.93	5.81	1.93	17.85	1.93	11.56
1.93	5.82	1.93	17.86	1.93	11.56
1.93	5.82	1.93	17.86	1.93	11.57
1.93	5.81	1.94	17.86	1.94	11.57
1.94	5.81	1.94	17.86	1.94	11.57
1.94	5.8	1.94	17.87	1.94	11.57
1.94	5.8	1.94	17.87	1.94	11.57
1.94	5.81	1.94	17.87	1.94	11.58
1.94	5.82	1.94	17.88	1.94	11.58
1.94	5.83	1.94	17.88	1.94	11.58
1.94	5.82	1.95	17.88	1.95	11.58
1.95	5.81	1.95	17.89	1.95	11.59
1.95	5.8	1.95	17.89	1.95	11.59
1.95	5.81	1.95	17.89	1.95	11.59
1.95	5.82	1.95	17.9	1.95	11.59
1.95	5.83	1.95	17.9	1.95	11.6
1.95	5.84	1.95	17.9	1.95	11.6
1.95	5.84	1.96	17.91	1.96	11.6
1.96	5.84	1.96	17.91	1.96	11.6
1.96	5.83	1.96	17.91	1.96	11.6
1.96	5.82	1.96	17.91	1.96	11.61
1.96	5.82	1.96	17.92	1.96	11.61
1.96	5.83	1.96	17.92	1.96	11.61
1.96	5.84	1.96	17.92	1.96	11.61
1.96	5.84	1.97	17.92	1.97	11.61
1.97	5.84	1.97	17.92	1.97	11.62
1.97	5.84	1.97	17.93	1.97	11.62
1.97	5.83	1.97	17.93	1.97	11.62
1.97	5.83	1.97	17.93	1.97	11.63
1.97	5.83	1.97	17.93	1.97	11.63
1.97	5.84	1.97	17.94	1.97	11.63
1.97	5.85	1.97	17.94	1.97	11.63
1.98	5.85	1.98	17.94	1.98	11.64
1.98	5.85	1.98	17.95	1.98	11.64
1.98	5.85	1.98	17.95	1.98	11.64
1.98	5.84	1.98	17.95	1.98	11.64
1.98	5.84	1.98	17.96	1.98	11.65
1.98	5.85	1.98	17.96	1.98	11.65
1.98	5.86	1.98	17.96	1.98	11.65
1.99	5.86	1.99	17.96	1.99	11.65
1.99	5.85	1.99	17.97	1.99	11.66
1.99	5.85	1.99	17.97	1.99	11.66
1.99	5.86	1.99	17.97	1.99	11.66
1.99	5.86	1.99	17.98	1.99	11.67
1.99	5.86	1.99	17.98	1.99	11.67
1.99	5.86	1.99	17.98	1.99	11.67
1.99	5.86	2	17.98	2	11.67
2	5.87	2	17.99	2	11.68
2	5.86	2	17.99	2	11.68
2	5.86	2	17.99	2	11.68
2	5.86	2	17.99	2	11.68
2	5.87	2	18	2	11.69
2	5.88	2	18	2	11.69
2	5.88	2.01	18	2.01	11.69
2.01	5.87	2.01	18	2.01	11.69
2.01	5.87	2.01	18.01	2.01	11.7
2.01	5.86	2.01	18.01	2.01	11.7
2.01	5.87	2.01	18.01	2.01	11.7
2.01	5.87	2.01	18.01	2.01	11.7
2.01	5.88	2.01	18.02	2.01	11.71
2.01	5.88	2.02	18.02	2.02	11.71
2.02	5.88	2.02	18.03	2.02	11.71
2.02	5.88	2.02	18.03	2.02	11.71
2.02	5.87	2.02	18.03	2.02	11.72
2.02	5.87	2.02	18.04	2.02	11.72
2.02	5.88	2.02	18.04	2.02	11.72
2.02	5.89	2.02	18.05	2.02	11.73
2.02	5.9	2.02	18.05	2.02	11.73
2.03	5.9	2.03	18.05	2.03	11.73
2.03	5.89	2.03	18.06	2.03	11.73
2.03	5.88	2.03	18.06	2.03	11.74
2.03	5.88	2.03	18.06	2.03	11.74
2.03	5.88	2.03	18.06	2.03	11.74
2.03	5.89	2.03	18.07	2.03	11.74
2.03	5.9	2.03	18.07	2.03	11.75
2.03	5.9	2.04	18.07	2.04	11.75
2.04	5.89	2.04	18.08	2.04	11.75
2.04	5.89	2.04	18.08	2.04	11.75
2.04	5.89	2.04	18.08	2.04	11.76
2.04	5.89	2.04	18.08	2.04	11.76
2.04	5.9	2.04	18.08	2.04	11.76
2.04	5.91	2.04	18.09	2.04	11.77
2.04	5.91	2.05	18.09	2.05	11.77
2.05	5.91	2.05	18.09	2.05	11.77
2.05	5.91	2.05	18.1	2.05	11.77
2.05	5.9	2.05	18.1	2.05	11.78
2.05	5.9	2.05	18.1	2.05	11.78
2.05	5.91	2.05	18.1	2.05	11.78
2.05	5.92	2.05	18.1	2.05	11.78
2.05	5.92	2.06	18.11	2.06	11.78
2.06	5.92	2.06	18.11	2.06	11.79
2.06	5.91	2.06	18.11	2.06	11.79
2.06	5.91	2.06	18.11	2.06	11.79
2.06	5.91	2.06	18.12	2.06	11.79
2.06	5.91	2.06	18.12	2.06	11.8
2.06	5.91	2.06	18.12	2.06	11.8
2.06	5.92	2.07	18.12	2.07	11.8
2.07	5.93	2.07	18.13	2.07	11.8
2.07	5.93	2.07	18.13	2.07	11.8
2.07	5.92	2.07	18.13	2.07	11.81
2.07	5.92	2.07	18.13	2.07	11.81
2.07	5.92	2.07	18.13	2.07	11.81
2.07	5.93	2.07	18.14	2.07	11.81
2.07	5.93	2.07	18.14	2.07	11.81
2.08	5.94	2.08	18.14	2.08	11.82
2.08	5.94	2.08	18.14	2.08	11.82
2.08	5.94	2.08	18.15	2.08	11.82
2.08	5.93	2.08	18.15	2.08	11.82
2.08	5.93	2.08	18.15	2.08	11.83
2.08	5.93	2.08	18.15	2.08	11.83
2.08	5.93	2.08	18.15	2.08	11.83
2.08	5.94	2.09	18.16	2.09	11.83
2.09	5.95	2.09	18.16	2.09	11.83
2.09	5.95	2.09	18.16	2.09	11.84
2.09	5.94	2.09	18.16	2.09	11.84
2.09	5.94	2.09	18.17	2.09	11.84
2.09	5.94	2.09	18.17	2.09	11.84
2.09	5.95	2.09	18.17	2.09	11.85
2.09	5.95	2.1	18.17	2.1	11.85
2.1	5.95	2.1	18.18	2.1	11.85
2.1	5.95	2.1	18.18	2.1	11.85
2.1	5.95	2.1	18.18	2.1	11.86
2.1	5.95	2.1	18.18	2.1	11.86
2.1	5.95	2.1	18.18	2.1	11.86
2.1	5.95	2.1	18.19	2.1	11.87
2.1	5.96	2.11	18.19	2.11	11.87
2.11	5.96	2.11	18.19	2.11	11.87
2.11	5.96	2.11	18.2	2.11	11.87
2.11	5.96	2.11	18.2	2.11	11.88
2.11	5.96	2.11	18.2	2.11	11.88
2.11	5.96	2.11	18.21	2.11	11.88
2.11	5.96	2.11	18.21	2.11	11.88
2.11	5.96	2.12	18.21	2.12	11.88
2.12	5.96	2.12	18.21	2.12	11.89
2.12	5.97	2.12	18.22	2.12	11.89
2.12	5.97	2.12	18.22	2.12	11.89
2.12	5.98	2.12	18.22	2.12	11.89
2.12	5.97	2.12	18.22	2.12	11.89
2.12	5.97	2.12	18.22	2.12	11.9
2.12	5.97	2.12	18.23	2.12	11.9
2.13	5.97	2.13	18.23	2.13	11.9
2.13	5.97	2.13	18.23	2.13	11.9
2.13	5.98	2.13	18.23	2.13	11.9
2.13	5.98	2.13	18.24	2.13	11.9
2.13	5.98	2.13	18.24	2.13	11.91
2.13	5.99	2.13	18.24	2.13	11.91
2.13	5.98	2.13	18.24	2.13	11.91
2.13	5.98	2.14	18.25	2.14	11.91
2.14	5.97	2.14	18.25	2.14	11.91
2.14	5.97	2.14	18.25	2.14	11.91
2.14	5.98	2.14	18.26	2.14	11.92
2.14	5.99	2.14	18.26	2.14	11.92
2.14	6	2.14	18.26	2.14	11.92
2.14	6	2.14	18.26	2.14	11.92
2.14	6	2.15	18.27	2.15	11.92
2.15	5.99	2.15	18.27	2.15	11.93
2.15	5.99	2.15	18.27	2.15	11.93
2.15	5.99	2.15	18.27	2.15	11.93
2.15	5.99	2.15	18.28	2.15	11.93
2.15	6	2.15	18.28	2.15	11.93
2.15	6	2.15	18.28	2.15	11.94
2.15	6	2.16	18.28	2.16	11.94
2.16	6	2.16	18.28	2.16	11.94
2.16	6	2.16	18.29	2.16	11.94
2.16	6	2.16	18.29	2.16	11.94
2.16	6	2.16	18.29	2.16	11.95
2.16	6	2.16	18.29	2.16	11.95
2.16	6.01	2.16	18.29	2.16	11.95
2.16	6.01	2.17	18.29	2.17	11.95
2.17	6.02	2.17	18.3	2.17	11.96
2.17	6.02	2.17	18.3	2.17	11.96
2.17	6.01	2.17	18.3	2.17	11.96
2.17	6	2.17	18.3	2.17	11.96
2.17	6	2.17	18.3	2.17	11.96
2.17	6.01	2.17	18.3	2.17	11.97
2.17	6.02	2.17	18.3	2.17	11.97
2.18	6.03	2.18	18.31	2.18	11.97
2.18	6.02	2.18	18.31	2.18	11.97
2.18	6.02	2.18	18.31	2.18	11.98
2.18	6.02	2.18	18.31	2.18	11.98
2.18	6.02	2.18	18.32	2.18	11.98
2.18	6.02	2.18	18.32	2.18	11.98
2.18	6.02	2.18	18.32	2.18	11.99
2.19	6.03	2.19	18.32	2.19	11.99
2.19	6.03	2.19	18.32	2.19	11.99
2.19	6.03	2.19	18.33	2.19	11.99
2.19	6.03	2.19	18.33	2.19	11.99
2.19	6.03	2.19	18.33	2.19	12
2.19	6.03	2.19	18.34	2.19	12
2.19	6.03	2.19	18.34	2.19	12
2.19	6.03	2.2	18.34	2.2	12
2.2	6.03	2.2	18.34	2.2	12.01
2.2	6.03	2.2	18.35	2.2	12.01
2.2	6.03	2.2	18.35	2.2	12.01
2.2	6.04	2.2	18.35	2.2	12.01
2.2	6.04	2.2	18.35	2.2	12.01
2.2	6.04	2.2	18.36	2.2	12.02
2.2	6.04	2.21	18.36	2.21	12.02
2.21	6.04	2.21	18.36	2.21	12.02
2.21	6.04	2.21	18.36	2.21	12.02
2.21	6.04	2.21	18.36	2.21	12.03
2.21	6.05	2.21	18.37	2.21	12.03
2.21	6.05	2.21	18.37	2.21	12.03
2.21	6.05	2.21	18.38	2.21	12.03
2.21	6.05	2.22	18.38	2.22	12.04
2.22	6.05	2.22	18.38	2.22	12.04
2.22	6.05	2.22	18.38	2.22	12.04
2.22	6.05	2.22	18.38	2.22	12.04
2.22	6.06	2.22	18.39	2.22	12.04
2.22	6.06	2.22	18.39	2.22	12.05
2.22	6.06	2.22	18.39	2.22	12.05
2.22	6.06	2.22	18.39	2.22	12.05
2.23	6.06	2.23	18.39	2.23	12.05
2.23	6.05	2.23	18.4	2.23	12.06
2.23	6.05	2.23	18.4	2.23	12.06
2.23	6.05	2.23	18.4	2.23	12.06
2.23	6.06	2.23	18.4	2.23	12.06
2.23	6.07	2.23	18.41	2.23	12.07
2.23	6.07	2.23	18.41	2.23	12.07
2.23	6.07	2.24	18.41	2.24	12.07
2.24	6.07	2.24	18.41	2.24	12.07
2.24	6.07	2.24	18.41	2.24	12.08
2.24	6.06	2.24	18.41	2.24	12.08
2.24	6.07	2.24	18.41	2.24	12.08
2.24	6.07	2.24	18.42	2.24	12.09
2.24	6.07	2.24	18.42	2.24	12.09
2.24	6.08	2.25	18.42	2.25	12.09
2.25	6.08	2.25	18.42	2.25	12.09
2.25	6.07	2.25	18.42	2.25	12.1
2.25	6.07	2.25	18.43	2.25	12.1
2.25	6.07	2.25	18.43	2.25	12.1
2.25	6.08	2.25	18.44	2.25	12.1
2.25	6.08	2.25	18.44	2.25	12.11
2.25	6.09	2.26	18.44	2.26	12.11
2.26	6.09	2.26	18.44	2.26	12.11
2.26	6.09	2.26	18.45	2.26	12.11
2.26	6.08	2.26	18.45	2.26	12.11
2.26	6.08	2.26	18.45	2.26	12.12
2.26	6.08	2.26	18.45	2.26	12.12
2.26	6.08	2.26	18.46	2.26	12.12
2.26	6.09	2.27	18.46	2.27	12.12
2.27	6.1	2.27	18.46	2.27	12.13
2.27	6.1	2.27	18.46	2.27	12.13
2.27	6.1	2.27	18.46	2.27	12.13
2.27	6.1	2.27	18.47	2.27	12.13
2.27	6.09	2.27	18.47	2.27	12.13
2.27	6.09	2.27	18.47	2.27	12.14
2.27	6.09	2.27	18.47	2.27	12.14
2.28	6.1	2.28	18.47	2.28	12.14
2.28	6.1	2.28	18.47	2.28	12.14
2.28	6.1	2.28	18.47	2.28	12.14
2.28	6.1	2.28	18.47	2.28	12.15
2.28	6.1	2.28	18.47	2.28	12.15
2.28	6.1	2.28	18.48	2.28	12.15
2.28	6.1	2.28	18.48	2.28	12.15
2.28	6.1	2.29	18.48	2.29	12.15
2.29	6.11	2.29	18.48	2.29	12.15
2.29	6.12	2.29	18.48	2.29	12.16
2.29	6.12	2.29	18.48	2.29	12.16
2.29	6.12	2.29	18.49	2.29	12.16
2.29	6.11	2.29	18.49	2.29	12.16
2.29	6.11	2.29	18.49	2.29	12.16
2.29	6.1	2.3	18.49	2.3	12.17
2.3	6.11	2.3	18.49	2.3	12.17
2.3	6.11	2.3	18.5	2.3	12.17
2.3	6.12	2.3	18.5	2.3	12.17
2.3	6.13	2.3	18.5	2.3	12.18
2.3	6.13	2.3	18.5	2.3	12.18
2.3	6.12	2.3	18.51	2.3	12.18
2.3	6.11	2.31	18.51	2.31	12.18
2.31	6.11	2.31	18.51	2.31	12.18
2.31	6.11	2.31	18.51	2.31	12.19
2.31	6.12	2.31	18.51	2.31	12.19
2.31	6.13	2.31	18.51	2.31	12.19
2.31	6.14	2.31	18.51	2.31	12.19
2.31	6.14	2.31	18.52	2.31	12.2
2.31	6.14	2.32	18.52	2.32	12.2
2.32	6.13	2.32	18.52	2.32	12.2
2.32	6.13	2.32	18.52	2.32	12.2
2.32	6.13	2.32	18.52	2.32	12.21
2.32	6.13	2.32	18.52	2.32	12.21
2.32	6.14	2.32	18.53	2.32	12.21
2.32	6.14	2.32	18.53	2.32	12.21
2.32	6.14	2.32	18.53	2.32	12.22
2.33	6.14	2.33	18.53	2.33	12.22
2.33	6.14	2.33	18.54	2.33	12.22
2.33	6.14	2.33	18.54	2.33	12.22
2.33	6.14	2.33	18.54	2.33	12.23
2.33	6.15	2.33	18.54	2.33	12.23
2.33	6.15	2.33	18.54	2.33	12.23
2.33	6.15	2.33	18.55	2.33	12.23
2.33	6.16	2.34	18.55	2.34	12.24
2.34	6.15	2.34	18.55	2.34	12.24
2.34	6.15	2.34	18.56	2.34	12.24
2.34	6.15	2.34	18.56	2.34	12.24
2.34	6.15	2.34	18.56	2.34	12.24
2.34	6.16	2.34	18.56	2.34	12.25
2.34	6.16	2.34	18.56	2.34	12.25
2.34	6.15	2.35	18.57	2.35	12.25
2.35	6.15	2.35	18.57	2.35	12.25
2.35	6.15	2.35	18.57	2.35	12.25
2.35	6.16	2.35	18.57	2.35	12.26
2.35	6.16	2.35	18.57	2.35	12.26
2.35	6.16	2.35	18.57	2.35	12.26
2.35	6.16	2.35	18.58	2.35	12.26
2.35	6.17	2.36	18.58	2.36	12.26
2.36	6.17	2.36	18.58	2.36	12.27
2.36	6.18	2.36	18.58	2.36	12.27
2.36	6.17	2.36	18.58	2.36	12.27
2.36	6.17	2.36	18.59	2.36	12.27
2.36	6.18	2.36	18.59	2.36	12.28
2.36	6.18	2.36	18.59	2.36	12.28
2.36	6.18	2.37	18.59	2.37	12.28
2.37	6.18	2.37	18.59	2.37	12.28
2.37	6.18	2.37	18.6	2.37	12.28
2.37	6.18	2.37	18.6	2.37	12.28
2.37	6.18	2.37	18.6	2.37	12.29
2.37	6.18	2.37	18.6	2.37	12.29
2.37	6.18	2.37	18.6	2.37	12.29
2.37	6.18	2.37	18.6	2.37	12.29
2.38	6.18	2.38	18.6	2.38	12.29
2.38	6.18	2.38	18.61	2.38	12.3
2.38	6.18	2.38	18.61	2.38	12.3
2.38	6.19	2.38	18.61	2.38	12.3
2.38	6.19	2.38	18.61	2.38	12.3
2.38	6.2	2.38	18.61	2.38	12.31
2.38	6.2	2.38	18.61	2.38	12.31
2.38	6.19	2.39	18.62	2.39	12.31
2.39	6.19	2.39	18.62	2.39	12.31
2.39	6.19	2.39	18.62	2.39	12.31
2.39	6.19	2.39	18.62	2.39	12.32
2.39	6.2	2.39	18.63	2.39	12.32
2.39	6.2	2.39	18.63	2.39	12.32
2.39	6.2	2.39	18.63	2.39	12.32
2.39	6.19	2.4	18.63	2.4	12.32
2.4	6.19	2.4	18.63	2.4	12.32
2.4	6.19	2.4	18.64	2.4	12.33
2.4	6.19	2.4	18.64	2.4	12.33
2.4	6.2	2.4	18.64	2.4	12.33
2.4	6.21	2.4	18.64	2.4	12.33
2.4	6.22	2.4	18.64	2.4	12.34
2.4	6.21	2.41	18.65	2.41	12.34
2.41	6.21	2.41	18.65	2.41	12.34
2.41	6.2	2.41	18.66	2.41	12.34
2.41	6.2	2.41	18.66	2.41	12.34
2.41	6.21	2.41	18.66	2.41	12.35
2.41	6.22	2.41	18.66	2.41	12.35
2.41	6.22	2.41	18.66	2.41	12.35
2.41	6.22	2.42	18.67	2.42	12.35
2.42	6.21	2.42	18.67	2.42	12.35
2.42	6.21	2.42	18.67	2.42	12.36
2.42	6.2	2.42	18.67	2.42	12.36
2.42	6.2	2.42	18.68	2.42	12.36
2.42	6.21	2.42	18.68	2.42	12.36
2.42	6.22	2.42	18.68	2.42	12.36
2.42	6.23	2.42	18.68	2.42	12.37
2.43	6.23	2.43	18.68	2.43	12.37
2.43	6.22	2.43	18.68	2.43	12.37
2.43	6.22	2.43	18.69	2.43	12.37
2.43	6.22	2.43	18.69	2.43	12.37
2.43	6.23	2.43	18.69	2.43	12.37
2.43	6.23	2.43	18.69	2.43	12.38
2.43	6.23	2.43	18.69	2.43	12.38
2.43	6.23	2.44	18.69	2.44	12.38
2.44	6.23	2.44	18.7	2.44	12.38
2.44	6.23	2.44	18.7	2.44	12.38
2.44	6.22	2.44	18.7	2.44	12.39
2.44	6.22	2.44	18.7	2.44	12.39
2.44	6.23	2.44	18.7	2.44	12.39
2.44	6.23	2.44	18.7	2.44	12.39
2.44	6.23	2.45	18.7	2.45	12.39
2.45	6.23	2.45	18.7	2.45	12.4
2.45	6.23	2.45	18.71	2.45	12.4
2.45	6.24	2.45	18.71	2.45	12.4
2.45	6.24	2.45	18.71	2.45	12.4
2.45	6.24	2.45	18.71	2.45	12.4
2.45	6.24	2.45	18.71	2.45	12.41
2.45	6.24	2.46	18.72	2.46	12.41
2.46	6.24	2.46	18.72	2.46	12.41
2.46	6.24	2.46	18.72	2.46	12.41
2.46	6.24	2.46	18.73	2.46	12.41
2.46	6.24	2.46	18.73	2.46	12.42
2.46	6.24	2.46	18.73	2.46	12.42
2.46	6.24	2.46	18.73	2.46	12.42
2.46	6.24	2.47	18.73	2.47	12.42
2.47	6.24	2.47	18.73	2.47	12.42
2.47	6.24	2.47	18.74	2.47	12.43
2.47	6.24	2.47	18.74	2.47	12.43
2.47	6.25	2.47	18.74	2.47	12.43
2.47	6.26	2.47	18.74	2.47	12.43
2.47	6.26	2.47	18.74	2.47	12.43
2.47	6.26	2.47	18.75	2.47	12.44
2.48	6.25	2.48	18.75	2.48	12.44
2.48	6.25	2.48	18.74	2.48	12.44
2.48	6.26	2.48	18.75	2.48	12.44
2.48	6.26	2.48	18.75	2.48	12.44
2.48	6.26	2.48	18.75	2.48	12.45
2.48	6.26	2.48	18.75	2.48	12.45
2.48	6.26	2.48	18.75	2.48	12.45
2.48	6.26	2.49	18.75	2.49	12.45
2.49	6.26	2.49	18.75	2.49	12.45
2.49	6.25	2.49	18.76	2.49	12.45
2.49	6.26	2.49	18.76	2.49	12.46
2.49	6.26	2.49	18.76	2.49	12.46
2.49	6.27	2.49	18.76	2.49	12.46
2.49	6.27	2.49	18.76	2.49	12.46
2.49	6.27	2.5	18.77	2.5	12.46
2.5	6.27	2.5	18.77	2.5	12.47
2.5	6.27	2.5	18.77	2.5	12.47
2.5	6.27	2.5	18.77	2.5	12.47
2.5	6.27	2.5	18.77	2.5	12.47
2.5	6.28	2.5	18.78	2.5	12.47
2.5	6.28	2.5	18.78	2.5	12.48
2.5	6.28	2.51	18.78	2.51	12.48
2.51	6.28	2.51	18.78	2.51	12.48
2.51	6.27	2.51	18.78	2.51	12.48
2.51	6.27	2.51	18.78	2.51	12.48
2.51	6.27	2.51	18.79	2.51	12.49
2.51	6.28	2.51	18.79	2.51	12.49
2.51	6.28	2.51	18.79	2.51	12.49
2.51	6.29	2.52	18.79	2.52	12.49
2.52	6.28	2.52	18.79	2.52	12.49
2.52	6.28	2.52	18.79	2.52	12.5
2.52	6.28	2.52	18.79	2.52	12.5
2.52	6.28	2.52	18.79	2.52	12.5
2.52	6.29	2.52	18.8	2.52	12.5
2.52	6.29	2.52	18.8	2.52	12.51
2.52	6.3	2.52	18.8	2.52	12.51
2.53	6.3	2.53	18.8	2.53	12.51
2.53	6.3	2.53	18.8	2.53	12.51
2.53	6.29	2.53	18.8	2.53	12.51
2.53	6.28	2.53	18.8	2.53	12.52
2.53	6.29	2.53	18.81	2.53	12.52
2.53	6.3	2.53	18.81	2.53	12.52
2.53	6.3	2.53	18.81	2.53	12.52
2.53	6.3	2.54	18.81	2.54	12.53
2.54	6.3	2.54	18.81	2.54	12.53
2.54	6.29	2.54	18.81	2.54	12.53
2.54	6.29	2.54	18.82	2.54	12.53
2.54	6.3	2.54	18.82	2.54	12.53
2.54	6.3	2.54	18.82	2.54	12.54
2.54	6.31	2.54	18.83	2.54	12.54
2.54	6.31	2.55	18.83	2.55	12.54
2.55	6.31	2.55	18.83	2.55	12.54
2.55	6.31	2.55	18.83	2.55	12.54
2.55	6.31	2.55	18.83	2.55	12.55
2.55	6.31	2.55	18.84	2.55	12.55
2.55	6.31	2.55	18.84	2.55	12.55
2.55	6.31	2.55	18.84	2.55	12.55
2.55	6.32	2.56	18.84	2.56	12.55
2.56	6.32	2.56	18.84	2.56	12.56
2.56	6.31	2.56	18.84	2.56	12.56
2.56	6.31	2.56	18.84	2.56	12.56
2.56	6.31	2.56	18.84	2.56	12.56
2.56	6.31	2.56	18.85	2.56	12.56
2.56	6.31	2.56	18.85	2.56	12.57
2.56	6.32	2.57	18.85	2.57	12.57
2.57	6.33	2.57	18.85	2.57	12.57
2.57	6.33	2.57	18.85	2.57	12.57
2.57	6.32	2.57	18.86	2.57	12.57
2.57	6.32	2.57	18.86	2.57	12.57
2.57	6.32	2.57	18.86	2.57	12.58
2.57	6.32	2.57	18.86	2.57	12.58
2.57	6.33	2.57	18.86	2.57	12.58
2.58	6.33	2.58	18.87	2.58	12.58
2.58	6.33	2.58	18.87	2.58	12.58
2.58	6.33	2.58	18.87	2.58	12.58
2.58	6.33	2.58	18.87	2.58	12.59
2.58	6.32	2.58	18.87	2.58	12.59
2.58	6.33	2.58	18.88	2.58	12.59
2.58	6.33	2.58	18.88	2.58	12.59
2.58	6.33	2.59	18.88	2.59	12.59
2.59	6.34	2.59	18.88	2.59	12.6
2.59	6.34	2.59	18.88	2.59	12.6
2.59	6.33	2.59	18.88	2.59	12.6
2.59	6.33	2.59	18.89	2.59	12.6
2.59	6.33	2.59	18.89	2.59	12.61
2.59	6.34	2.59	18.89	2.59	12.61
2.59	6.35	2.6	18.89	2.6	12.61
2.6	6.35	2.6	18.89	2.6	12.61
2.6	6.35	2.6	18.89	2.6	12.62
2.6	6.35	2.6	18.89	2.6	12.62
2.6	6.34	2.6	18.9	2.6	12.62
2.6	6.34	2.6	18.9	2.6	12.62
2.6	6.35	2.6	18.9	2.6	12.63
2.6	6.35	2.61	18.9	2.61	12.63
2.61	6.35	2.61	18.91	2.61	12.63
2.61	6.35	2.61	18.91	2.61	12.63
2.61	6.35	2.61	18.91	2.61	12.64
2.61	6.35	2.61	18.91	2.61	12.64
2.61	6.35	2.61	18.91	2.61	12.64
2.61	6.36	2.61	18.92	2.61	12.64
2.61	6.36	2.62	18.92	2.61	12.64
2.62	6.37	2.62	18.92	2.62	12.65
2.62	6.36	2.62	18.92	2.62	12.65
2.62	6.36	2.62	18.93	2.62	12.65
2.62	6.36	2.62	18.93	2.62	12.65
2.62	6.36	2.62	18.93	2.62	12.65
2.62	6.36	2.62	18.93	2.62	12.66
2.62	6.37	2.62	18.94	2.62	12.66
2.63	6.37	2.63	18.94	2.63	12.66
2.63	6.37	2.63	18.94	2.63	12.66
2.63	6.36	2.63	18.94	2.63	12.66
2.63	6.36	2.63	18.95	2.63	12.66
2.63	6.36	2.63	18.95	2.63	12.66
2.63	6.37	2.63	18.95	2.63	12.66
2.63	6.38	2.63	18.95	2.63	12.66
2.63	6.38	2.64	18.95	2.64	12.67
2.64	6.38	2.64	18.96	2.64	12.67
2.64	6.37	2.64	18.96	2.64	12.67
2.64	6.37	2.64	18.96	2.64	12.67
2.64	6.37	2.64	18.96	2.64	12.67
2.64	6.38	2.64	18.96	2.64	12.67
2.64	6.39	2.64	18.96	2.64	12.67
2.64	6.39	2.65	18.96	2.65	12.67
2.65	6.39	2.65	18.97	2.65	12.68
2.65	6.38	2.65	18.97	2.65	12.68
2.65	6.38	2.65	18.97	2.65	12.68
2.65	6.38	2.65	18.97	2.65	12.68
2.65	6.38	2.65	18.97	2.65	12.68
2.65	6.38	2.65	18.97	2.65	12.68
2.65	6.39	2.66	18.97	2.66	12.68
2.66	6.39	2.66	18.97	2.66	12.68
2.66	6.39	2.66	18.97	2.66	12.69
2.66	6.39	2.66	18.98	2.66	12.69
2.66	6.38	2.66	18.98	2.66	12.69
2.66	6.39	2.66	18.98	2.66	12.69
2.66	6.4	2.66	18.98	2.66	12.69
2.66	6.4	2.67	18.98	2.67	12.7
2.67	6.4	2.67	18.98	2.67	12.7
2.67	6.4	2.67	18.98	2.67	12.7
2.67	6.39	2.67	18.98	2.67	12.7
2.67	6.39	2.67	18.99	2.67	12.7
2.67	6.4	2.67	18.99	2.67	12.71
2.67	6.4	2.67	18.99	2.67	12.71
2.67	6.4	2.67	18.99	2.67	12.71
2.68	6.4	2.68	18.99	2.68	12.71
2.68	6.4	2.68	18.99	2.68	12.71
2.68	6.4	2.68	19	2.68	12.72
2.68	6.4	2.68	19	2.68	12.72
2.68	6.4	2.68	19	2.68	12.72
2.68	6.41	2.68	19	2.68	12.72
2.68	6.41	2.68	19	2.68	12.72
2.68	6.42	2.69	19.01	2.69	12.73
2.69	6.41	2.69	19.01	2.69	12.73
2.69	6.41	2.69	19.01	2.69	12.73
2.69	6.41	2.69	19.01	2.69	12.73
2.69	6.41	2.69	19.01	2.69	12.73
2.69	6.41	2.69	19.02	2.69	12.73
2.69	6.41	2.69	19.02	2.69	12.74
2.69	6.41	2.7	19.02	2.7	12.74
2.7	6.42	2.7	19.02	2.7	12.74
2.7	6.42	2.7	19.02	2.7	12.74
2.7	6.42	2.7	19.02	2.7	12.74
2.7	6.42	2.7	19.02	2.7	12.75
2.7	6.41	2.7	19.02	2.7	12.75
2.7	6.41	2.7	19.03	2.7	12.75
2.7	6.41	2.71	19.03	2.71	12.75
2.71	6.42	2.71	19.03	2.71	12.75
2.71	6.42	2.71	19.03	2.71	12.75
2.71	6.43	2.71	19.03	2.71	12.75
2.71	6.43	2.71	19.03	2.71	12.76
2.71	6.43	2.71	19.03	2.71	12.76
2.71	6.43	2.71	19.04	2.71	12.76
2.71	6.43	2.72	19.04	2.72	12.76
2.72	6.43	2.72	19.04	2.72	12.76
2.72	6.43	2.72	19.04	2.72	12.76
2.72	6.43	2.72	19.04	2.72	12.77
2.72	6.43	2.72	19.04	2.72	12.77
2.72	6.43	2.72	19.05	2.72	12.77
2.72	6.43	2.72	19.05	2.72	12.77
2.72	6.43	2.72	19.05	2.72	12.77
2.73	6.43	2.73	19.05	2.73	12.77
2.73	6.44	2.73	19.05	2.73	12.77
2.73	6.44	2.73	19.05	2.73	12.78
2.73	6.44	2.73	19.06	2.73	12.78
2.73	6.44	2.73	19.06	2.73	12.78
2.73	6.44	2.73	19.06	2.73	12.78
2.73	6.45	2.73	19.06	2.73	12.78
2.73	6.45	2.74	19.06	2.74	12.79
2.74	6.44	2.74	19.06	2.74	12.79
2.74	6.44	2.74	19.07	2.74	12.79
2.74	6.44	2.74	19.07	2.74	12.79
2.74	6.44	2.74	19.07	2.74	12.79
2.74	6.44	2.74	19.07	2.74	12.8
2.74	6.45	2.74	19.07	2.74	12.8
2.74	6.45	2.75	19.07	2.75	12.8
2.75	6.45	2.75	19.07	2.75	12.8
2.75	6.45	2.75	19.07	2.75	12.8
2.75	6.45	2.75	19.07	2.75	12.8
2.75	6.45	2.75	19.08	2.75	12.81
2.75	6.45	2.75	19.08	2.75	12.81
2.75	6.45	2.75	19.08	2.75	12.81
2.75	6.46	2.76	19.08	2.76	12.81
2.76	6.46	2.76	19.08	2.76	12.81
2.76	6.46	2.76	19.08	2.76	12.82
2.76	6.46	2.76	19.08	2.76	12.82
2.76	6.46	2.76	19.09	2.76	12.82
2.76	6.45	2.76	19.09	2.76	12.82
2.76	6.45	2.76	19.09	2.76	12.82
2.76	6.46	2.77	19.09	2.77	12.83
2.77	6.47	2.77	19.09	2.77	12.83
2.77	6.47	2.77	19.1	2.77	12.83
2.77	6.47	2.77	19.1	2.77	12.83
2.77	6.46	2.77	19.1	2.77	12.83
2.77	6.46	2.77	19.1	2.77	12.84
2.77	6.46	2.77	19.11	2.77	12.84
2.77	6.47	2.77	19.11	2.77	12.84
2.78	6.48	2.78	19.11	2.78	12.84
2.78	6.48	2.78	19.11	2.78	12.84
2.78	6.48	2.78	19.11	2.78	12.84
[truncated: 1,046,576+ more rows]

## Sheet: Comparison of air permeability 
						均值	标准差	均值	标准差
						B:F的行上的统计信息	B:F的行上的统计信息	B:F的行上的统计信息	B:F的行上的统计信息
3DPF	86.3	85.98	85.85	83.83	84.29	69.75	1.24	85.25	1.11
Denim	25	24.95	24.83	24.66	24.31	24.75	0.28	24.75	0.28
Cotton fabric	100	99.23	101.15	100	99.87	102.85	1.1	100.05	0.69

## Sheet: Comparison of tensile strength 
88.08	46
74.24	2.88
91	26.7
54.3	37.64
93	35.4
96.3	3
86	5

## Sheet: Comparison of wear resistance o
						均值	标准差
						[Book4]Sheet1!(B,D,F)的行上的统计信息	[Book4]Sheet1!(B,D,F)的行上的统计信息
Denim	33000	Denim	32500	Denim	33500	33000	500
3DPF Inner	32000	Outer	31000	Outer	33000	32000	1000
3DPF Outer	19000	Inner	20000	Inner	18000	19000	1000
Cotton fabric	17000		17500		16500	17000	500

## Sheet: Current outputs of the 3DPF  af
0	3.11E-08	3	-1.82E-08	6	-3.34E-09
0.01	-2.97E-08	3.01	1.69E-08	6.01	4.39E-09
0.02	2.98E-08	3.02	-1.91E-08	6.02	-3.98E-09
0.03	-2.72e-08	3.03	1.92e-08	6.03	2.46e-09
0.04	2.76e-08	3.04	-1.94e-08	6.04	-3.02e-09
0.05	-2.65e-08	3.05	1.76e-08	6.05	6e-09
0.06	2.69e-08	3.06	-1.78e-08	6.06	-4.3e-09
0.07	-2.78e-08	3.07	1.89e-08	6.07	6.32e-09
0.08	2.89e-08	3.08	-1.85e-08	6.08	-4.63e-09
0.09	-2.85e-08	3.09	1.95e-08	6.09	3.42e-09
0.1	2.95e-08	3.1	-1.98e-08	6.1	-4.95e-09
0.11	-2.94e-08	3.11	2.08e-08	6.11	1.18e-08
0.12	3.05e-08	3.12	-2.07e-08	6.12	-2.85e-08
0.13	-3.3e-08	3.13	2.4e-08	6.13	5.2e-08
0.14	3.3e-08	3.14	-2.56e-08	6.14	-3.57e-07
0.15	-3.43e-08	3.15	2.82e-08	6.15	3.7e-07
0.16	3.82e-08	3.16	-2.97e-08	6.16	-4.44e-07
0.17	-4.13e-08	3.17	4.01e-08	6.17	4.86e-07
0.18	4.95e-08	3.18	-4.84e-08	6.18	-4.81e-07
0.19	-5.94e-08	3.19	8.81e-08	6.19	5.04e-07
0.2	7.97e-08	3.2	-1.95e-07	6.2	-4.88e-07
0.21	-1.17e-07	3.21	5.56e-07	6.21	5.1e-07
0.22	1.9e-07	3.22	-7.92e-07	6.22	-4.95e-07
0.23	-2.82e-07	3.23	9.17e-07	6.23	4.98e-07
0.24	3.83e-07	3.24	-9.73e-07	6.24	-4.68e-07
0.25	-4.46e-07	3.25	1.02e-06	6.25	3.56e-07
0.26	4.92e-07	3.26	-1.01e-06	6.26	-5.62e-08
0.27	-4.96e-07	3.27	1.02e-06	6.27	1.98e-08
0.28	4.26e-07	3.28	-9.97e-07	6.28	-7.53e-09
0.29	-3.27e-07	3.29	8.99e-07	6.29	8.25e-09
0.3	1.75e-07	3.3	-6.26e-07	6.3	-3.98e-09
0.31	-1.38e-07	3.31	1.65e-07	6.31	4.39e-09
0.32	9.49e-08	3.32	-9.35e-08	6.32	-4.3e-09
0.33	-6.9e-08	3.33	5.27e-08	6.33	6e-09
0.34	5.43e-08	3.34	-3.94e-08	6.34	-2.37e-09
0.35	-4.39e-08	3.35	3.11e-08	6.35	3.75e-09
0.36	3.88e-08	3.36	-2.68e-08	6.36	-4.3e-09
0.37	-3.55e-08	3.37	2.31e-08	6.37	5.36e-09
0.38	3.5e-08	3.38	-2.23e-08	6.38	-3.34e-09
0.39	-3.2e-08	3.39	1.79e-08	6.39	3.75e-09
0.4	2.95e-08	3.4	-2.04e-08	6.4	-3.02e-09
0.41	-2.88e-08	3.41	1.86e-08	6.41	3.75e-09
0.42	3.02e-08	3.42	-2.14e-08	6.42	-2.05e-09
0.43	-3.04e-08	3.43	1.79e-08	6.43	5.36e-09
0.44	2.89e-08	3.44	-1.98e-08	6.44	-4.95e-09
0.45	-2.75e-08	3.45	1.92e-08	6.45	4.07e-09
0.46	2.95e-08	3.46	-1.85e-08	6.46	-3.66e-09
0.47	-2.85e-08	3.47	1.86e-08	6.47	5.03e-09
0.48	3.05e-08	3.48	-1.91e-08	6.48	-5.59e-09
0.49	-2.94e-08	3.49	2.18e-08	6.49	5.68e-09
0.5	3.11e-08	3.5	-1.94e-08	6.5	-6.56e-09
0.51	-2.91e-08	3.51	2.24e-08	6.51	1.18e-08
0.52	3.05e-08	3.52	-2.33e-08	6.52	-3.1e-08
0.53	-3.07e-08	3.53	2.27e-08	6.53	5.59e-08
0.54	3.34e-08	3.54	-2.23e-08	6.54	-3.9e-07
0.55	-3.62e-08	3.55	2.95e-08	6.55	4.03e-07
0.56	3.95e-08	3.56	-3.2e-08	6.56	-4.58e-07
0.57	-4.23e-08	3.57	4.05e-08	6.57	5e-07
0.58	5.17e-08	3.58	-4.84e-08	6.58	-4.92e-07
0.59	-6.07e-08	3.59	8.62e-08	6.59	5.15e-07
0.6	8.46e-08	3.6	-1.76e-07	6.6	-5e-07
0.61	-1.19e-07	3.61	5.39e-07	6.61	5.16e-07
0.62	2.03e-07	3.62	-8.09e-07	6.62	-5.03e-07
0.63	-3.02e-07	3.63	9.39e-07	6.63	5.06e-07
0.64	4.13e-07	3.64	-9.98e-07	6.64	-4.74e-07
0.65	-4.64e-07	3.65	1.05e-06	6.65	3.09e-07
0.66	5.06e-07	3.66	-1.05e-06	6.66	-4.81e-08
0.67	-4.95e-07	3.67	1.06e-06	6.67	1.86e-08
0.68	4.28e-07	3.68	-1.03e-06	6.68	-8.49e-09
0.69	-3.2e-07	3.69	9.49e-07	6.69	7.93e-09
0.7	1.58e-07	3.7	-6.9e-07	6.7	-5.59e-09
0.71	-1.38e-07	3.71	2.08e-07	6.71	3.75e-09
0.72	9.39e-08	3.72	-9.96e-08	6.72	-4.95e-09
0.73	-6.94e-08	3.73	5.4e-08	6.73	5.03e-09
0.74	5.37e-08	3.74	-4.07e-08	6.74	-4.95e-09
0.75	-4.39e-08	3.75	3.27e-08	6.75	5.03e-09
0.76	3.72e-08	3.76	-2.65e-08	6.76	-4.63e-09
0.77	-3.62e-08	3.77	2.53e-08	6.77	3.75e-09
0.78	3.14e-08	3.78	-2.04e-08	6.78	-4.3e-09
0.79	-3.1e-08	3.79	1.92e-08	6.79	4.71e-09
0.8	3.08e-08	3.8	-1.91e-08	6.8	-4.63e-09
0.81	-2.78e-08	3.81	1.86e-08	6.81	6.32e-09
0.82	2.92e-08	3.82	-1.91e-08	6.82	-3.98e-09
0.83	-2.94e-08	3.83	1.79e-08	6.83	4.07e-09
0.84	2.69e-08	3.84	-1.85e-08	6.84	-3.34e-09
0.85	-2.81e-08	3.85	1.92e-08	6.85	5.36e-09
0.86	2.69e-08	3.86	-1.88e-08	6.86	-3.34e-09
0.87	-2.75e-08	3.87	1.92e-08	6.87	1.81e-09
0.88	2.85e-08	3.88	-1.94e-08	6.88	-3.98e-09
0.89	-2.85e-08	3.89	2.02e-08	6.89	6.97e-09
0.9	2.85e-08	3.9	-2.07e-08	6.9	-9.14e-09
0.91	-2.72e-08	3.91	2.02e-08	6.91	1.18e-08
0.92	3.02e-08	3.92	-2.14e-08	6.92	-3.07e-08
0.93	-3.17e-08	3.93	2.34e-08	6.93	5.3e-08
0.94	3.14e-08	3.94	-2.65e-08	6.94	-3.32e-07
0.95	-3.43e-08	3.95	2.82e-08	6.95	3.8e-07
0.96	3.85e-08	3.96	-3.3e-08	6.96	-4.64e-07
0.97	-4.17e-08	3.97	4.21e-08	6.97	5e-07
0.98	5.11e-08	3.98	-5.04e-08	6.98	-4.99e-07
0.99	-6.26e-08	3.99	9.46e-08	6.99	5.18e-07
1	8.94e-08	4	-2.16e-07	7	-5.04e-07
1.01	-1.29e-07	4.01	5.99e-07	7.01	5.17e-07
1.02	2.17e-07	4.02	-8.33e-07	7.02	-5.1e-07
1.03	-3.19e-07	4.03	9.58e-07	7.03	5.07e-07
1.04	4.25e-07	4.04	-1.02e-06	7.04	-4.78e-07
1.05	-4.64e-07	4.05	1.06e-06	7.05	2.98e-07
1.06	5.09e-07	4.06	-1.07e-06	7.06	-5.29e-08
1.07	-4.7e-07	4.07	1.07e-06	7.07	1.79e-08
1.08	4.05e-07	4.08	-1.04e-06	7.08	-7.2e-09
1.09	-2.93e-07	4.09	9.44e-07	7.09	8.25e-09
1.1	1.46e-07	4.1	-6.61e-07	7.1	-7.2e-09
1.11	-1.32e-07	4.11	1.74e-07	7.11	6e-09
1.12	8.62e-08	4.12	-1e-07	7.12	-3.98e-09
1.13	-6.26e-08	4.13	5.53e-08	7.13	1.17e-09
1.14	4.85e-08	4.14	-4e-08	7.14	-4.3e-09
1.15	-4.26e-08	4.15	3.3e-08	7.15	5.68e-09
1.16	3.82e-08	4.16	-2.85e-08	7.16	-5.27e-09
1.17	-3.46e-08	4.17	2.31e-08	7.17	4.71e-09
1.18	3.34e-08	4.18	-2.01e-08	7.18	-3.34e-09
1.19	-3.01e-08	4.19	1.98e-08	7.19	4.39e-09
1.2	2.92e-08	4.2	-2.07e-08	7.2	-4.95e-09
1.21	-2.81e-08	4.21	1.76e-08	7.21	5.68e-09
1.22	2.85e-08	4.22	-1.98e-08	7.22	-3.98e-09
1.23	-2.81e-08	4.23	1.76e-08	7.23	4.71e-09
1.24	2.82e-08	4.24	-1.94e-08	7.24	-2.37e-09
1.25	-2.52e-08	4.25	1.86e-08	7.25	5.03e-09
1.26	2.73e-08	4.26	-1.72e-08	7.26	-6.24e-09
1.27	-2.65e-08	4.27	2.05e-08	7.27	6.97e-09
1.28	2.79e-08	4.28	-1.75e-08	7.28	-5.27e-09
1.29	-2.85e-08	4.29	1.89e-08	7.29	5.68e-09
1.3	2.95e-08	4.3	-2.04e-08	7.3	-8.49e-09
1.31	-2.91e-08	4.31	2.05e-08	7.31	1.44e-08
1.32	3.02e-08	4.32	-2.11e-08	7.32	-3.49e-08
1.33	-3.07e-08	4.33	2.24e-08	7.33	5.85e-08
1.34	3.3e-08	4.34	-2.39e-08	7.34	-3.38e-07
1.35	-3.39e-08	4.35	2.82e-08	7.35	3.87e-07
1.36	3.76e-08	4.36	-3.01e-08	7.36	-4.59e-07
1.37	-4.29e-08	4.37	4.05e-08	7.37	4.97e-07
1.38	5.04e-08	4.38	-5.16e-08	7.38	-4.97e-07
1.39	-6.29e-08	4.39	8.88e-08	7.39	5.15e-07
1.4	9.13e-08	4.4	-1.94e-07	7.4	-5.05e-07
1.41	-1.28e-07	4.41	5.79e-07	7.41	5.16e-07
1.42	2.24e-07	4.42	-8.39e-07	7.42	-5.12e-07
1.43	-3.27e-07	4.43	9.63e-07	7.43	5.08e-07
1.44	4.37e-07	4.44	-1.02e-06	7.44	-4.65e-07
1.45	-4.76e-07	4.45	1.08e-06	7.45	2.59e-07
1.46	5.14e-07	4.46	-1.08e-06	7.46	-5.13e-08
1.47	-4.84e-07	4.47	1.08e-06	7.47	1.95e-08
1.48	4.19e-07	4.48	-1.05e-06	7.48	-1.04e-08
1.49	-2.91e-07	4.49	9.62e-07	7.49	8.9e-09
1.5	1.4e-07	4.5	-6.92e-07	7.5	-5.59e-09
1.51	-1.24e-07	4.51	2.1e-07	7.51	5.68e-09
1.52	8.3e-08	4.52	-1.02e-07	7.52	-5.59e-09
1.53	-6.29e-08	4.53	5.2e-08	7.53	5.36e-09
1.54	4.82e-08	4.54	-4.04e-08	7.54	-4.63e-09
1.55	-4.07e-08	4.55	3.14e-08	7.55	4.39e-09
1.56	3.72e-08	4.56	-2.49e-08	7.56	-4.95e-09
1.57	-3.46e-08	4.57	2.18e-08	7.57	5.68e-09
1.58	3.11e-08	4.58	-1.94e-08	7.58	-4.95e-09
1.59	-2.97e-08	4.59	1.95e-08	7.59	5.68e-09
1.6	2.76e-08	4.6	-1.72e-08	7.6	-4.3e-09
1.61	-2.68e-08	4.61	1.73e-08	7.61	4.71e-09
1.62	2.63e-08	4.62	-1.91e-08	7.62	-4.95e-09
1.63	-2.56e-08	4.63	1.63e-08	7.63	7.29e-09
1.64	2.47e-08	4.64	-1.62e-08	7.64	-5.92e-09
1.65	-2.39e-08	4.65	1.95e-08	7.65	4.71e-09
1.66	2.66e-08	4.66	-1.56e-08	7.66	-4.63e-09
1.67	-2.72e-08	4.67	1.82e-08	7.67	4.39e-09
1.68	2.82e-08	4.68	-1.85e-08	7.68	-4.95e-09
1.69	-2.81e-08	4.69	1.89e-08	7.69	6.64e-09
1.7	2.69e-08	4.7	-1.94e-08	7.7	-6.88e-09
1.71	-2.81e-08	4.71	1.95e-08	7.71	1.47e-08
1.72	3.05e-08	4.72	-2.07e-08	7.72	-3.52e-08
1.73	-2.97e-08	4.73	2.31e-08	7.73	5.62e-08
1.74	3.37e-08	4.74	-2.36e-08	7.74	-3e-07
1.75	-3.43e-08	4.75	2.89e-08	7.75	3.74e-07
1.76	3.88e-08	4.76	-3.2e-08	7.76	-4.55e-07
1.77	-4.2e-08	4.77	4.05e-08	7.77	4.97e-07
1.78	5.3e-08	4.78	-5.04e-08	7.78	-5e-07
1.79	-6.39e-08	4.79	9.46e-08	7.79	5.17e-07
1.8	9.04e-08	4.8	-2.22e-07	7.8	-5.11e-07
1.81	-1.39e-07	4.81	5.97e-07	7.81	5.22e-07
1.82	2.48e-07	4.82	-8.42e-07	7.82	-5.17e-07
1.83	-3.54e-07	4.83	9.65e-07	7.83	5.06e-07
1.84	4.64e-07	4.84	-1.02e-06	7.84	-4.54e-07
1.85	-4.85e-07	4.85	1.06e-06	7.85	2.07e-07
1.86	5.14e-07	4.86	-1.06e-06	7.86	-4.94e-08
1.87	-4.78e-07	4.87	1.07e-06	7.87	1.86e-08
1.88	3.95e-07	4.88	-1.04e-06	7.88	-1.14e-08
1.89	-2.39e-07	4.89	9.54e-07	7.89	7.29e-09
1.9	1.39e-07	4.9	-6.88e-07	7.9	-6.56e-09
1.91	-1.13e-07	4.91	1.77e-07	7.91	7.29e-09
1.92	7.3e-08	4.92	-9.74e-08	7.92	-8.17e-09
1.93	-5.68e-08	4.93	5.17e-08	7.93	5.03e-09
1.94	4.5e-08	4.94	-3.84e-08	7.94	-4.3e-09
1.95	-3.84e-08	4.95	3.14e-08	7.95	5.36e-09
1.96	3.37e-08	4.96	-2.56e-08	7.96	-6.24e-09
1.97	-3.23e-08	4.97	2.11e-08	7.97	6.97e-09
1.98	3.21e-08	4.98	-1.75e-08	7.98	-4.63e-09
1.99	-2.88e-08	4.99	1.98e-08	7.99	3.1e-09
2	2.73e-08	5	-1.82e-08	8	-5.27e-09
-7.25		-9		-0.5
-7.25		-9		-0.5
-7.25		-9		-0.5
-7.25		-9		-0.5
-7.25		-9		-0.5
-7.25		-9		-0.5
-7.25		-9		-0.5
-7.25		-9		-0.5
-7.25		-9		-0.5
-7.25		-9		-0.5
-7.25		-9		-0.5
-7.25		-9		-0.5
-7.25		-9		-0.5
-7.25		-9		-0.5
-7.25		-9		-0.5
-7.25		-9		-0.5
-7.25		-9		-0.5
-7.25		-9		-0.5
-7.25		-9		-0.5
-7.25		-9		-0.5
-7.25		-9		-0.5
-7.25		-9		-0.5
-7.25		-9		-0.5
-7.25		-9		-0.5
-7.25		-9		-0.5
-7.25		-9		-0.5
-7.25		-9		-0.5
-7.25		-9		-0.5
-7.25		-9		-0.5
-7.25		-9		-0.5
-7.25		-9		-0.5
-7.25		-9		-0.5
-7.25		-9		-0.5
-7.25		-9		-0.5
-7.25		-9		-0.5
-7.25		-9		-0.5
-7.25		-9		-0.5
-7.25		-9		-0.5
-7.25		-9		-0.5
-7.25		-9		-0.5
-7.25		-9		-0.5
-7.25		-9		-0.5
-7.25		-9		-0.5
-7.25		-9		-0.5
-7.25		-9		-0.5
-7.25		-9		-0.5
-7.25		-9		-0.5
-7.25		-9		-0.5
-7.25		-9		-0.5
-7.25		-9		-0.5
-7.25		-9		-0.5
-7.25		-9		-0.5
-7.25		-9		-0.5
-7.25		-9		-0.5
-7.25		-9		-0.5
-7.25		-9		-0.5
-7.25		-9		-0.5
-7.25		-9		-0.5
-7.25		-9		-0.5
-7.25		-9		-0.5
-7.25		-9		-0.5
-7.25		-9		-0.5
-7.25		-9		-0.5
-7.25		-9		-0.5
-7.25		-9		-0.5
-7.25		-9		-0.5
-7.25		-9		-0.5
-7.25		-9		-0.5
-7.25		-9		-0.5
-7.25		-9		-0.5
-7.25		-9		-0.5
-7.25		-9		-0.5
-7.25		-9		-0.5
-7.25		-9		-0.5
-7.25		-9		-0.5
-7.25		-9		-0.5
-7.25		-9		-0.5
-7.25		-9		-0.5
-7.25		-9		-0.5
-7.25		-9		-0.5
-7.25		-9		-0.5
-7.25		-9		-0.5
-7.25		-9		-0.5
-7.25		-9		-0.5
-7.25		-9		-0.5
-7.25		-9		-0.5
-7.25		-9		-0.5
-7.25		-9		-0.5
-7.25		-9		-0.5
-7.25		-9		-0.5
-7.25		-9		-0.5
-7.25		-9		-0.5
-7.25		-9		-0.5
-7.25		-9		-0.5
-7.25		-9		-0.5
-7.25		-9		-0.5
-7.25		-9		-0.5
-7.25		-9		-0.5
-7.25		-9		-0.5
-7.25		-9		-0.5
-7.25		-9		-0.5
-7.25		-9		-0.5
-7.25		-9		-0.5
-7.25		-9		-0.5
-7.25		-9		-0.5
-7.25		-9		-0.5
-7.25		-9		-0.5
-7.25		-9		-0.5
-7.25		-9		-0.5
-7.25		-9		-0.5
-7.25		-9		-0.5
-7.25		-9		-0.5
-7.25		-9		-0.5
-7.25		-9		-0.5
-7.25		-9		-0.5
-7.25		-9		-0.5
-7.25		-9		-0.5
-7.25		-9		-0.5
-7.25		-9		-0.5
-7.25		-9		-0.5
-7.25		-9		-0.5
-7.25		-9		-0.5
-7.25		-9		-0.5
-7.25		-9		-0.5
-7.25		-9		-0.5
-7.25		-9		-0.5
-7.25		-9		-0.5
-7.25		-9		-0.5
-7.25		-9		-0.5
-7.25		-9		-0.5
-7.25		-9		-0.5
-7.25		-9		-0.5
-7.25		-9		-0.5
-7.25		-9		-0.5
-7.25		-9		-0.5
-7.25		-9		-0.5
-7.25		-9		-0.5
-7.25		-9		-0.5
-7.25		-9		-0.5
-7.25		-9		-0.5
-7.25		-9		-0.5
-7.25		-9		-0.5
-7.25		-9		-0.5
-7.25		-9		-0.5
-7.25		-9		-0.5
-7.25		-9		-0.5
-7.25		-9		-0.5
-7.25		-9		-0.5
-7.25		-9		-0.5
-7.25		-9		-0.5
-7.25		-9		-0.5
-7.25		-9		-0.5
-7.25		-9		-0.5
-7.25		-9		-0.5
-7.25		-9		-0.5
-7.25		-9		-0.5
-7.25		-9		-0.5
-7.25		-9		-0.5
-7.25		-9		-0.5
-7.25		-9		-0.5
-7.25		-9		-0.5
-7.25		-9		-0.5
-7.25		-9		-0.5
-7.25		-9		-0.5
-7.25		-9		-0.5
-7.25		-9		-0.5
-7.25		-9		-0.5
-7.25		-9		-0.5
-7.25		-9		-0.5
-7.25		-9		-0.5
-7.25		-9		-0.5
-7.25		-9		-0.5
-7.25		-9		-0.5
-7.25		-9		-0.5
-7.25		-9		-0.5
-7.25		-9		-0.5
-7.25		-9		-0.5
-7.25		-9		-0.5
-7.25		-9		-0.5
-7.25		-9		-0.5
-7.25		-9		-0.5
-7.25		-9		-0.5
-7.25		-9		-0.5
-7.25		-9		-0.5
-7.25		-9		-0.5
-7.25		-9		-0.5
-7.25		-9		-0.5
-7.25		-9		-0.5
-7.25		-9		-0.5
-7.25		-9		-0.5
-7.25		-9		-0.5
-7.25		-9		-0.5
-7.25		-9		-0.5
-7.25		-9		-0.5
-7.25		-9		-0.5
-7.25		-9		-0.5
-7.25		-9		-0.5
-7.25		-9		-0.5
-7.25		-9		-0.5
-7.25		-9		-0.5
-7.25		-9		-0.5
-7.25		-9		-0.5
-7.25		-9		-0.5
-7.25		-9		-0.5
-7.25		-9		-0.5
-7.25		-9		-0.5
-7.25		-9		-0.5
-7.25		-9		-0.5
-7.25		-9		-0.5
-7.25		-9		-0.5
-7.25		-9		-0.5
-7.25		-9		-0.5
-7.25		-9		-0.5
-7.25		-9		-0.5
-7.25		-9		-0.5
-7.25		-9		-0.5
-7.25		-9		-0.5
-7.25		-9		-0.5
-7.25		-9		-0.5
-7.25		-9		-0.5
-7.25		-9		-0.5
-7.25		-9		-0.5
-7.25		-9		-0.5
-7.25		-9		-0.5
-7.25		-9		-0.5
-7.25		-9		-0.5
-7.25		-9		-0.5
-7.25		-9		-0.5
-7.25		-9		-0.5
-7.25		-9		-0.5
-7.25		-9		-0.5
-7.25		-9		-0.5
-7.25		-9		-0.5
-7.25		-9		-0.5
-7.25		-9		-0.5
-7.25		-9		-0.5
-7.25		-9		-0.5
-7.25		-9		-0.5
-7.25		-9		-0.5
-7.25		-9		-0.5
-7.25		-9		-0.5
-7.25		-9		-0.5
-7.25		-9		-0.5
-7.25		-9		-0.5
-7.25		-9		-0.5
-7.25		-9		-0.5
-7.25		-9		-0.5
-7.25		-9		-0.5
-7.25		-9		-0.5
-7.25		-9		-0.5
-7.25		-9		-0.5
-7.25		-9		-0.5
-7.25		-9		-0.5
-7.25		-9		-0.5
-7.25		-9		-0.5
-7.25		-9		-0.5
-7.25		-9		-0.5
-7.25		-9		-0.5
-7.25		-9		-0.5
-7.25		-9		-0.5
-7.25		-9		-0.5
-7.25		-9		-0.5
-7.25		-9		-0.5
-7.25		-9		-0.5
-7.25		-9		-0.5
-7.25		-9		-0.5
-7.25		-9		-0.5
-7.25		-9		-0.5
-7.25		-9		-0.5
-7.25		-9		-0.5
-7.25		-9		-0.5
-7.25		-9		-0.5
-7.25		-9		-0.5
-7.25		-9		-0.5
-7.25		-9		-0.5
-7.25		-9		-0.5
-7.25		-9		-0.5
-7.25		-9		-0.5
-7.25		-9		-0.5
-7.25		-9		-0.5
-7.25		-9		-0.5
-7.25		-9		-0.5
-7.25		-9		-0.5
-7.25		-9		-0.5
-7.25		-9		-0.5
-7.25		-9		-0.5
-7.25		-9		-0.5
-7.25		-9		-0.5
-7.25		-9		-0.5
-7.25		-9		-0.5
-7.25		-9		-0.5
-7.25		-9		-0.5
-7.25		-9		-0.5
-7.25		-9		-0.5
-7.25		-9		-0.5
-7.25		-9		-0.5
-7.25		-9		-0.5
-7.25		-9		-0.5
-7.25		-9		-0.5
-7.25		-9		-0.5
-7.25		-9		-0.5
-7.25		-9		-0.5
-7.25		-9		-0.5
-7.25		-9		-0.5
-7.25		-9		-0.5
-7.25		-9		-0.5
-7.25		-9		-0.5
-7.25		-9		-0.5
-7.25		-9		-0.5
-7.25		-9		-0.5
-7.25		-9		-0.5
-7.25		-9		-0.5
-7.25		-9		-0.5
-7.25		-9		-0.5
-7.25		-9		-0.5
-7.25		-9		-0.5
-7.25		-9		-0.5
-7.25		-9		-0.5
-7.25		-9		-0.5
-7.25		-9		-0.5
-7.25		-9		-0.5
-7.25		-9		-0.5
-7.25		-9		-0.5
-7.25		-9		-0.5
-7.25		-9		-0.5
-7.25		-9		-0.5
-7.25		-9		-0.5
-7.25		-9		-0.5
-7.25		-9		-0.5
-7.25		-9		-0.5
-7.25		-9		-0.5
-7.25		-9		-0.5
-7.25		-9		-0.5
-7.25		-9		-0.5
-7.25		-9		-0.5
-7.25		-9		-0.5
-7.25		-9		-0.5
-7.25		-9		-0.5
-7.25		-9		-0.5
-7.25		-9		-0.5
-7.25		-9		-0.5
-7.25		-9		-0.5
-7.25		-9		-0.5
-7.25		-9		-0.5
-7.25		-9		-0.5
-7.25		-9		-0.5
-7.25		-9		-0.5
-7.25		-9		-0.5
-7.25		-9		-0.5
-7.25		-9		-0.5
-7.25		-9		-0.5
-7.25		-9		-0.5
-7.25		-9		-0.5
-7.25		-9		-0.5
-7.25		-9		-0.5
-7.25		-9		-0.5
-7.25		-9		-0.5
-7.25		-9		-0.5
-7.25		-9		-0.5
-7.25		-9		-0.5
-7.25		-9		-0.5
-7.25		-9		-0.5
-7.25		-9		-0.5
-7.25		-9		-0.5
-7.25		-9		-0.5
-7.25		-9		-0.5
-7.25		-9		-0.5
-7.25		-9		-0.5
-7.25		-9		-0.5
-7.25		-9		-0.5
-7.25		-9		-0.5
-7.25		-9		-0.5
-7.25		-9		-0.5
-7.25		-9		-0.5
-7.25		-9		-0.5
-7.25		-9		-0.5
-7.25		-9		-0.5
-7.25		-9		-0.5
-7.25		-9		-0.5
-7.25		-9		-0.5
-7.25		-9		-0.5
-7.25		-9		-0.5
-7.25		-9		-0.5
-7.25		-9		-0.5
-7.25		-9		-0.5
-7.25		-9		-0.5
-7.25		-9		-0.5
-7.25		-9		-0.5
-7.25		-9		-0.5
-7.25		-9		-0.5
-7.25		-9		-0.5
-7.25		-9		-0.5
-7.25		-9		-0.5
-7.25		-9		-0.5
-7.25		-9		-0.5
-7.25		-9		-0.5
-7.25		-9		-0.5
-7.25		-9		-0.5
-7.25		-9		-0.5
-7.25		-9		-0.5
-7.25		-9		-0.5
-7.25		-9		-0.5
-7.25		-9		-0.5
-7.25		-9		-0.5
-7.25		-9		-0.5
-7.25		-9		-0.5
-7.25		-9		-0.5
-7.25		-9		-0.5
-7.25		-9		-0.5
-7.25		-9		-0.5
-7.25		-9		-0.5
-7.25		-9		-0.5
-7.25		-9		-0.5
-7.25		-9		-0.5
-7.25		-9		-0.5
-7.25		-9		-0.5
-7.25		-9		-0.5
-7.25		-9		-0.5
-7.25		-9		-0.5
-7.25		-9		-0.5
-7.25		-9		-0.5
-7.25		-9		-0.5
-7.25		-9		-0.5
-7.25		-9		-0.5
-7.25		-9		-0.5
-7.25		-9		-0.5
-7.25		-9		-0.5
-7.25		-9		-0.5
-7.25		-9		-0.5
-7.25		-9		-0.5
-7.25		-9		-0.5
-7.25		-9		-0.5
-7.25		-9		-0.5
-7.25		-9		-0.5
-7.25		-9		-0.5
-7.25		-9		-0.5
-7.25		-9		-0.5
-7.25		-9		-0.5
-7.25		-9		-0.5
-7.25		-9		-0.5
-7.25		-9		-0.5
-7.25		-9		-0.5
-7.25		-9		-0.5
-7.25		-9		-0.5
-7.25		-9		-0.5
-7.25		-9		-0.5
-7.25		-9		-0.5
-7.25		-9		-0.5
-7.25		-9		-0.5
-7.25		-9		-0.5
-7.25		-9		-0.5
-7.25		-9		-0.5
-7.25		-9		-0.5
-7.25		-9		-0.5
-7.25		-9		-0.5
-7.25		-9		-0.5
-7.25		-9		-0.5
-7.25		-9		-0.5
-7.25		-9		-0.5
-7.25		-9		-0.5
-7.25		-9		-0.5
-7.25		-9		-0.5
-7.25		-9		-0.5
-7.25		-9		-0.5
-7.25		-9		-0.5
-7.25		-9		-0.5
-7.25		-9		-0.5
-7.25		-9		-0.5
-7.25		-9		-0.5
-7.25		-9		-0.5
-7.25		-9		-0.5
-7.25		-9		-0.5
-7.25		-9		-0.5
-7.25		-9		-0.5
-7.25		-9		-0.5
-7.25		-9		-0.5
-7.25		-9		-0.5
-7.25		-9		-0.5
-7.25		-9		-0.5
-7.25		-9		-0.5
-7.25		-9		-0.5
-7.25		-9		-0.5
-7.25		-9		-0.5
-7.25		-9		-0.5
-7.25		-9		-0.5
-7.25		-9		-0.5
-7.25		-9		-0.5
-7.25		-9		-0.5
-7.25		-9		-0.5
-7.25		-9		-0.5
-7.25		-9		-0.5
-7.25		-9		-0.5
-7.25		-9		-0.5
-7.25		-9		-0.5
-7.25		-9		-0.5
-7.25		-9		-0.5
-7.25		-9		-0.5
-7.25		-9		-0.5
-7.25		-9		-0.5
-7.25		-9		-0.5
-7.25		-9		-0.5
-7.25		-9		-0.5
-7.25		-9		-0.5
-7.25		-9		-0.5
-7.25		-9		-0.5
-7.25		-9		-0.5
-7.25		-9		-0.5
-7.25		-9		-0.5
-7.25		-9		-0.5
-7.25		-9		-0.5
-7.25		-9		-0.5
-7.25		-9		-0.5
-7.25		-9		-0.5
-7.25		-9		-0.5
-7.25		-9		-0.5
-7.25		-9		-0.5
-7.25		-9		-0.5
-7.25		-9		-0.5
-7.25		-9		-0.5
-7.25		-9		-0.5
-7.25		-9		-0.5
-7.25		-9		-0.5
-7.25		-9		-0.5
-7.25		-9		-0.5
-7.25		-9		-0.5
-7.25		-9		-0.5
-7.25		-9		-0.5
-7.25		-9		-0.5
-7.25		-9		-0.5
-7.25		-9		-0.5
-7.25		-9		-0.5
-7.25		-9		-0.5
-7.25		-9		-0.5
-7.25		-9		-0.5
-7.25		-9		-0.5
-7.25		-9		-0.5
-7.25		-9		-0.5
-7.25		-9		-0.5
-7.25		-9		-0.5
-7.25		-9		-0.5
-7.25		-9		-0.5
-7.25		-9		-0.5
-7.25		-9		-0.5
-7.25		-9		-0.5
-7.25		-9		-0.5
-7.25		-9		-0.5
-7.25		-9		-0.5
-7.25		-9		-0.5
-7.25		-9		-0.5
-7.25		-9		-0.5
-7.25		-9		-0.5
-7.25		-9		-0.5
-7.25		-9		-0.5
-7.25		-9		-0.5
-7.25		-9		-0.5
-7.25		-9		-0.5
-7.25		-9		-0.5
-7.25		-9		-0.5
-7.25		-9		-0.5
-7.25		-9		-0.5
-7.25		-9		-0.5
-7.25		-9		-0.5
-7.25		-9		-0.5
-7.25		-9		-0.5
-7.25		-9		-0.5
-7.25		-9		-0.5
-7.25		-9		-0.5
-7.25		-9		-0.5
-7.25		-9		-0.5
-7.25		-9		-0.5
-7.25		-9		-0.5
-7.25		-9		-0.5
-7.25		-9		-0.5
-7.25		-9		-0.5
-7.25		-9		-0.5
-7.25		-9		-0.5
-7.25		-9		-0.5
-7.25		-9		-0.5
-7.25		-9		-0.5
-7.25		-9		-0.5
-7.25		-9		-0.5
-7.25		-9		-0.5
-7.25		-9		-0.5
-7.25		-9		-0.5
-7.25		-9		-0.5
-7.25		-9		-0.5
-7.25		-9		-0.5
-7.25		-9		-0.5
-7.25		-9		-0.5
-7.25		-9		-0.5
-7.25		-9		-0.5
-7.25		-9		-0.5
-7.25		-9		-0.5
-7.25		-9		-0.5
-7.25		-9		-0.5
-7.25		-9		-0.5
-7.25		-9		-0.5
-7.25		-9		-0.5
-7.25		-9		-0.5
-7.25		-9		-0.5
-7.25		-9		-0.5
-7.25		-9		-0.5
-7.25		-9		-0.5
-7.25		-9		-0.5
-7.25		-9		-0.5
-7.25		-9		-0.5
-7.25		-9		-0.5
-7.25		-9		-0.5
-7.25		-9		-0.5
-7.25		-9		-0.5
-7.25		-9		-0.5
-7.25		-9		-0.5
-7.25		-9		-0.5
-7.25		-9		-0.5
-7.25		-9		-0.5
-7.25		-9		-0.5
-7.25		-9		-0.5
-7.25		-9		-0.5
-7.25		-9		-0.5
-7.25		-9		-0.5
-7.25		-9		-0.5
-7.25		-9		-0.5
-7.25		-9		-0.5
-7.25		-9		-0.5
-7.25		-9		-0.5
-7.25		-9		-0.5
-7.25		-9		-0.5
-7.25		-9		-0.5
-7.25		-9		-0.5
-7.25		-9		-0.5
-7.25		-9		-0.5
-7.25		-9		-0.5
-7.25		-9		-0.5
-7.25		-9		-0.5
-7.25		-9		-0.5
-7.25		-9		-0.5
-7.25		-9		-0.5
-7.25		-9		-0.5
-7.25		-9		-0.5
-7.25		-9		-0.5
-7.25		-9		-0.5
-7.25		-9		-0.5
-7.25		-9		-0.5
-7.25		-9		-0.5
-7.25		-9		-0.5
-7.25		-9		-0.5
-7.25		-9		-0.5
-7.25		-9		-0.5
-7.25		-9		-0.5
-7.25		-9		-0.5
-7.25		-9		-0.5
-7.25		-9		-0.5
-7.25		-9		-0.5
-7.25		-9		-0.5
-7.25		-9		-0.5
-7.25		-9		-0.5
-7.25		-9		-0.5
-7.25		-9		-0.5
-7.25		-9		-0.5
-7.25		-9		-0.5
-7.25		-9		-0.5
-7.25		-9		-0.5
-7.25		-9		-0.5
-7.25		-9		-0.5
-7.25		-9		-0.5
-7.25		-9		-0.5
-7.25		-9		-0.5
-7.25		-9		-0.5
-7.25		-9		-0.5
-7.25		-9		-0.5
-7.25		-9		-0.5
-7.25		-9		-0.5
-7.25		-9		-0.5
-7.25		-9		-0.5
-7.25		-9		-0.5
-7.25		-9		-0.5
-7.25		-9		-0.5
-7.25		-9		-0.5
-7.25		-9		-0.5
-7.25		-9		-0.5
-7.25		-9		-0.5
-7.25		-9		-0.5
-7.25		-9		-0.5
-7.25		-9		-0.5
-7.25		-9		-0.5
-7.25		-9		-0.5
-7.25		-9		-0.5
-7.25		-9		-0.5
-7.25		-9		-0.5
-7.25		-9		-0.5
-7.25		-9		-0.5
-7.25		-9		-0.5
-7.25		-9		-0.5
-7.25		-9		-0.5
-7.25		-9		-0.5
-7.25		-9		-0.5
-7.25		-9		-0.5
-7.25		-9		-0.5
-7.25		-9		-0.5
-7.25		-9		-0.5
-7.25		-9		-0.5
-7.25		-9		-0.5
-7.25		-9		-0.5
-7.25		-9		-0.5
-7.25		-9		-0.5
-7.25		-9		-0.5
-7.25		-9		-0.5
-7.25		-9		-0.5
-7.25		-9		-0.5
-7.25		-9		-0.5
-7.25		-9		-0.5
-7.25		-9		-0.5
-7.25		-9		-0.5
-7.25		-9		-0.5
-7.25		-9		-0.5
-7.25		-9		-0.5
-7.25		-9		-0.5
-7.25		-9		-0.5
-7.25		-9		-0.5
-7.25		-9		-0.5
-7.25		-9		-0.5
-7.25		-9		-0.5
-7.25		-9		-0.5
-7.25		-9		-0.5
-7.25		-9		-0.5
-7.25		-9		-0.5
-7.25		-9		-0.5
-7.25		-9		-0.5
-7.25		-9		-0.5
-7.25		-9		-0.5
-7.25		-9		-0.5
-7.25		-9		-0.5
-7.25		-9		-0.5
-7.25		-9		-0.5
-7.25		-9		-0.5
-7.25		-9		-0.5
-7.25		-9		-0.5
-7.25		-9		-0.5
-7.25		-9		-0.5
-7.25		-9		-0.5
-7.25		-9		-0.5
-7.25		-9		-0.5
-7.25		-9		-0.5
-7.25		-9		-0.5
-7.25		-9		-0.5
-7.25		-9		-0.5
-7.25		-9		-0.5
-7.25		-9		-0.5
-7.25		-9		-0.5
-7.25		-9		-0.5
-7.25		-9		-0.5
-7.25		-9		-0.5
-7.25		-9		-0.5
-7.25		-9		-0.5
-7.25		-9		-0.5
-7.25		-9		-0.5
-7.25		-9		-0.5
-7.25		-9		-0.5
-7.25		-9		-0.5
-7.25		-9		-0.5
-7.25		-9		-0.5
-7.25		-9		-0.5
-7.25		-9		-0.5
-7.25		-9		-0.5
-7.25		-9		-0.5
-7.25		-9		-0.5
-7.25		-9		-0.5
-7.25		-9		-0.5
-7.25		-9		-0.5
-7.25		-9		-0.5
-7.25		-9		-0.5
-7.25		-9		-0.5
-7.25		-9		-0.5
-7.25		-9		-0.5
-7.25		-9		-0.5
-7.25		-9		-0.5
-7.25		-9		-0.5
-7.25		-9		-0.5
-7.25		-9		-0.5
-7.25		-9		-0.5
-7.25		-9		-0.5
-7.25		-9		-0.5
-7.25		-9		-0.5
-7.25		-9		-0.5
-7.25		-9		-0.5
-7.25		-9		-0.5
-7.25		-9		-0.5
-7.25		-9		-0.5
-7.25		-9		-0.5
-7.25		-9		-0.5
-7.25		-9		-0.5
-7.25		-9		-0.5
-7.25		-9		-0.5
-7.25		-9		-0.5
-7.25		-9		-0.5
-7.25		-9		-0.5
-7.25		-9		-0.5
-7.25		-9		-0.5
-7.25		-9		-0.5
-7.25		-9		-0.5
-7.25		-9		-0.5
-7.25		-9		-0.5
-7.25		-9		-0.5
-7.25		-9		-0.5
-7.25		-9		-0.5
-7.25		-9		-0.5
-7.25		-9		-0.5
-7.25		-9		-0.5
-7.25		-9		-0.5
-7.25		-9		-0.5
-7.25		-9		-0.5
-7.25		-9		-0.5
-7.25		-9		-0.5
-7.25		-9		-0.5
-7.25		-9		-0.5
-7.25		-9		-0.5
-7.25		-9		-0.5
-7.25		-9		-0.5
-7.25		-9		-0.5
-7.25		-9		-0.5
-7.25		-9		-0.5
-7.25		-9		-0.5
-7.25		-9		-0.5
-7.25		-9		-0.5
-7.25		-9		-0.5
-7.25		-9		-0.5
-7.25		-9		-0.5
-7.25		-9		-0.5
-7.25		-9		-0.5
-7.25		-9		-0.5
-7.25		-9		-0.5
-7.25		-9		-0.5
-7.25		-9		-0.5
-7.25		-9		-0.5
-7.25		-9		-0.5
-7.25		-9		-0.5
-7.25		-9		-0.5
-7.25		-9		-0.5
-7.25		-9		-0.5
-7.25		-9		-0.5
-7.25		-9		-0.5
-7.25		-9		-0.5
-7.25		-9		-0.5
-7.25		-9		-0.5
-7.25		-9		-0.5
-7.25		-9		-0.5
-7.25		-9		-0.5
-7.25		-9		-0.5
-7.25		-9		-0.5
-7.25		-9		-0.5
-7.25		-9		-0.5
-7.25		-9		-0.5
-7.25		-9		-0.5
-7.25		-9		-0.5
-7.25		-9		-0.5
-7.25		-9		-0.5
-7.25		-9		-0.5
-7.25		-9		-0.5
-7.25		-9		-0.5
-7.25		-9		-0.5
-7.25		-9		-0.5
-7.25		-9		-0.5
-7.25		-9		-0.5
-7.25		-9		-0.5
-7.25		-9		-0.5
-7.25		-9		-0.5
-7.25		-9		-0.5
-7.25		-9		-0.5
-7.25		-9		-0.5
-7.25		-9		-0.5
-7.25		-9		-0.5
-7.25		-9		-0.5
-7.25		-9		-0.5
-7.25		-9		-0.5
-7.25		-9		-0.5
-7.25		-9		-0.5
-7.25		-9		-0.5
-7.25		-9		-0.5
-7.25		-9		-0.5
-7.25		-9		-0.5
-7.25		-9		-0.5
-7.25		-9		-0.5
-7.25		-9		-0.5
-7.25		-9		-0.5
-7.25		-9		-0.5
-7.25		-9		-0.5
-7.25		-9		-0.5
-7.25		-9		-0.5
-7.25		-9		-0.5
-7.25		-9		-0.5
-7.25		-9		-0.5
-7.25		-9		-0.5
-7.25		-9		-0.5
-7.25		-9		-0.5
-7.25		-9		-0.5
-7.25		-9		-0.5
-7.25		-9		-0.5
-7.25		-9		-0.5
-7.25		-9		-0.5
-7.25		-9		-0.5
-7.25		-9		-0.5
-7.25		-9		-0.5
-7.25		-9		-0.5
-7.25		-9		-0.5
-7.25		-9		-0.5
-7.25		-9		-0.5
-7.25		-9		-0.5
-7.25		-9		-0.5
-7.25		-9		-0.5
-7.25		-9		-0.5
-7.25		-9		-0.5
-7.25		-9		-0.5
-7.25		-9		-0.5
-7.25		-9		-0.5
-7.25		-9		-0.5
-7.25		-9		-0.5
-7.25		-9		-0.5
-7.25		-9		-0.5
-7.25		-9		-0.5
-7.25		-9		-0.5
-7.25		-9		-0.5
-7.25		-9		-0.5
-7.25		-9		-0.5
-7.25		-9		-0.5
-7.25		-9		-0.5
-7.25		-9		-0.5
-7.25		-9		-0.5
-7.25		-9		-0.5
-7.25		-9		-0.5
-7.25		-9		-0.5
-7.25		-9		-0.5
-7.25		-9		-0.5
-7.25		-9		-0.5
-7.25		-9		-0.5
-7.25		-9		-0.5
-7.25		-9		-0.5
-7.25		-9		-0.5
-7.25		-9		-0.5
-7.25		-9		-0.5
-7.25		-9		-0.5
-7.25		-9		-0.5
-7.25		-9		-0.5
-7.25		-9		-0.5
-7.25		-9		-0.5
-7.25		-9		-0.5
-7.25		-9		-0.5
-7.25		-9		-0.5
-7.25		-9		-0.5
-7.25		-9		-0.5
-7.25		-9		-0.5
-7.25		-9		-0.5
-7.25		-9		-0.5
-7.25		-9		-0.5
-7.25		-9		-0.5
-7.25		-9		-0.5
-7.25		-9		-0.5
-7.25		-9		-0.5
-7.25		-9		-0.5
-7.25		-9		-0.5
-7.25		-9		-0.5
-7.25		-9		-0.5
-7.25		-9		-0.5
-7.25		-9		-0.5
-7.25		-9		-0.5
-7.25		-9		-0.5
-7.25		-9		-0.5
-7.25		-9		-0.5
-7.25		-9		-0.5
-7.25		-9		-0.5
-7.25		-9		-0.5
-7.25		-9		-0.5
-7.25		-9		-0.5
-7.25		-9		-0.5
-7.25		-9		-0.5
-7.25		-9		-0.5
-7.25		-9		-0.5
-7.25		-9		-0.5
-7.25		-9		-0.5
-7.25		-9		-0.5
-7.25		-9		-0.5
-7.25		-9		-0.5
-7.25		-9		-0.5
-7.25		-9		-0.5
-7.25		-9		-0.5
-7.25		-9		-0.5
-7.25		-9		-0.5
-7.25		-9		-0.5
-7.25		-9		-0.5
-7.25		-9		-0.5
-7.25		-9		-0.5
-7.25		-9		-0.5
-7.25		-9		-0.5
-7.25		-9		-0.5
-7.25		-9		-0.5
-7.25		-9		-0.5
-7.25		-9		-0.5
-7.25		-9		-0.5
-7.25		-9		-0.5
-7.25		-9		-0.5
-7.25		-9		-0.5
-7.25		-9		-0.5
-7.25		-9		-0.5
-7.25		-9		-0.5
-7.25		-9		-0.5
-7.25		-9		-0.5
-7.25		-9		-0.5
-7.25		-9		-0.5
-7.25		-9		-0.5
-7.25		-9		-0.5
-7.25		-9		-0.5
-7.25		-9		-0.5
-7.25		-9		-0.5
-7.25		-9		-0.5
-7.25		-9		-0.5
-7.25		-9		-0.5
-7.25		-9		-0.5
-7.25		-9		-0.5
-7.25		-9		-0.5
-7.25		-9		-0.5
-7.25		-9		-0.5
-7.25		-9		-0.5
-7.25		-9		-0.5
-7.25		-9		-0.5
-7.25		-9		-0.5
-7.25		-9		-0.5
-7.25		-9		-0.5
-7.25		-9		-0.5
-7.25		-9		-0.5
-7.25		-9		-0.5
-7.25		-9		-0.5
-7.25		-9		-0.5
-7.25		-9		-0.5
-7.25		-9		-0.5
-7.25		-9		-0.5
-7.25		-9		-0.5
-7.25		-9		-0.5
-7.25		-9		-0.5
-7.25		-9		-0.5
-7.25		-9		-0.5
-7.25		-9		-0.5
-7.25		-9		-0.5
-7.25		-9		-0.5
-7.25		-9		-0.5
-7.25		-9		-0.5
-7.25		-9		-0.5
-7.25		-9		-0.5
-7.25		-9		-0.5
-7.25		-9		-0.5
-7.25		-9		-0.5
-7.25		-9		-0.5
-7.25		-9		-0.5
-7.25		-9		-0.5
-7.25		-9		-0.5
-7.25		-9		-0.5
-7.25		-9		-0.5
-7.25		-9		-0.5
-7.25		-9		-0.5
-7.25		-9		-0.5
-7.25		-9		-0.5
-7.25		-9		-0.5
-7.25		-9		-0.5
-7.25		-9		-0.5
-7.25		-9		-0.5
-7.25		-9		-0.5
-7.25		-9		-0.5
-7.25		-9		-0.5
-7.25		-9		-0.5
-7.25		-9		-0.5
-7.25		-9		-0.5
-7.25		-9		-0.5
-7.25		-9		-0.5
-7.25		-9		-0.5
-7.25		-9		-0.5
-7.25		-9		-0.5
-7.25		-9		-0.5
-7.25		-9		-0.5
-7.25		-9		-0.5
-7.25		-9		-0.5
-7.25		-9		-0.5
-7.25		-9		-0.5
-7.25		-9		-0.5
-7.25		-9		-0.5
-7.25		-9		-0.5
-7.25		-9		-0.5
-7.25		-9		-0.5
-7.25		-9		-0.5
-7.25		-9		-0.5
-7.25		-9		-0.5
-7.25		-9		-0.5
-7.25		-9		-0.5
-7.25		-9		-0.5
-7.25		-9		-0.5
-7.25		-9		-0.5
-7.25		-9		-0.5
-7.25		-9		-0.5
-7.25		-9		-0.5
-7.25		-9		-0.5
-7.25		-9		-0.5
-7.25		-9		-0.5
-7.25		-9		-0.5
-7.25		-9		-0.5
-7.25		-9		-0.5
-7.25		-9		-0.5
-7.25		-9		-0.5
-7.25		-9		-0.5
-7.25		-9		-0.5
-7.25		-9		-0.5
-7.25		-9		-0.5
-7.25		-9		-0.5
-7.25		-9		-0.5
-7.25		-9		-0.5
-7.25		-9		-0.5
-7.25		-9		-0.5
-7.25		-9		-0.5
-7.25		-9		-0.5
-7.25		-9		-0.5
-7.25		-9		-0.5
-7.25		-9		-0.5
-7.25		-9		-0.5
-7.25		-9		-0.5
-7.25		-9		-0.5
-7.25		-9		-0.5
-7.25		-9		-0.5
-7.25		-9		-0.5
-7.25		-9		-0.5
-7.25		-9		-0.5
-7.25		-9		-0.5
-7.25		-9		-0.5
-7.25		-9		-0.5
-7.25		-9		-0.5
-7.25		-9		-0.5
-7.25		-9		-0.5
-7.25		-9		-0.5
-7.25		-9		-0.5
-7.25		-9		-0.5
-7.25		-9		-0.5
-7.25		-9		-0.5
-7.25		-9		-0.5
-7.25		-9		-0.5
-7.25		-9		-0.5
-7.25		-9		-0.5
-7.25		-9		-0.5
-7.25		-9		-0.5
-7.25		-9		-0.5
-7.25		-9		-0.5
-7.25		-9		-0.5
-7.25		-9		-0.5
-7.25		-9		-0.5
-7.25		-9		-0.5
-7.25		-9		-0.5
-7.25		-9		-0.5
-7.25		-9		-0.5
-7.25		-9		-0.5
-7.25		-9		-0.5
-7.25		-9		-0.5
-7.25		-9		-0.5
-7.25		-9		-0.5
-7.25		-9		-0.5
-7.25		-9		-0.5
-7.25		-9		-0.5
-7.25		-9		-0.5
-7.25		-9		-0.5
-7.25		-9		-0.5
-7.25		-9		-0.5
-7.25		-9		-0.5
-7.25		-9		-0.5
-7.25		-9		-0.5
-7.25		-9		-0.5
-7.25		-9		-0.5
-7.25		-9		-0.5
-7.25		-9		-0.5
-7.25		-9		-0.5
-7.25		-9		-0.5
-7.25		-9		-0.5
-7.25		-9		-0.5
-7.25		-9		-0.5
-7.25		-9		-0.5
-7.25		-9		-0.5
-7.25		-9		-0.5
-7.25		-9		-0.5
-7.25		-9		-0.5
-7.25		-9		-0.5
-7.25		-9		-0.5
-7.25		-9		-0.5
-7.25		-9		-0.5
-7.25		-9		-0.5
-7.25		-9		-0.5
-7.25		-9		-0.5
-7.25		-9		-0.5
-7.25		-9		-0.5
-7.25		-9		-0.5
-7.25		-9		-0.5
-7.25		-9		-0.5
-7.25		-9		-0.5
-7.25		-9		-0.5
-7.25		-9		-0.5
-7.25		-9		-0.5
-7.25		-9		-0.5
-7.25		-9		-0.5
-7.25		-9		-0.5
-7.25		-9		-0.5
-7.25		-9		-0.5
-7.25		-9		-0.5
-7.25		-9		-0.5
-7.25		-9		-0.5
-7.25		-9		-0.5
-7.25		-9		-0.5
-7.25		-9		-0.5
-7.25		-9		-0.5
-7.25		-9		-0.5
-7.25		-9		-0.5
-7.25		-9		-0.5
-7.25		-9		-0.5
-7.25		-9		-0.5
-7.25		-9		-0.5
-7.25		-9		-0.5
-7.25		-9		-0.5
-7.25		-9		-0.5
-7.25		-9		-0.5
-7.25		-9		-0.5
-7.25		-9		-0.5
-7.25		-9		-0.5
-7.25		-9		-0.5
-7.25		-9		-0.5
-7.25		-9		-0.5
-7.25		-9		-0.5
-7.25		-9		-0.5
-7.25		-9		-0.5
-7.25		-9		-0.5
-7.25		-9		-0.5
-7.25		-9		-0.5
-7.25		-9		-0.5
-7.25		-9		-0.5
-7.25		-9		-0.5
-7.25		-9		-0.5
-7.25		-9		-0.5
-7.25		-9		-0.5
-7.25		-9		-0.5
-7.25		-9		-0.5
-7.25		-9		-0.5
-7.25		-9		-0.5
-7.25		-9		-0.5
-7.25		-9		-0.5
-7.25		-9		-0.5
-7.25		-9		-0.5
-7.25		-9		-0.5
-7.25		-9		-0.5
-7.25		-9		-0.5
-7.25		-9		-0.5
-7.25		-9		-0.5
-7.25		-9		-0.5
-7.25		-9		-0.5
-7.25		-9		-0.5
-7.25		-9		-0.5
-7.25		-9		-0.5
-7.25		-9		-0.5
-7.25		-9		-0.5
-7.25		-9		-0.5
-7.25		-9		-0.5
-7.25		-9		-0.5
-7.25		-9		-0.5
-7.25		-9		-0.5
-7.25		-9		-0.5
-7.25		-9		-0.5
-7.25		-9		-0.5
-7.25		-9		-0.5
-7.25		-9		-0.5
-7.25		-9		-0.5
-7.25		-9		-0.5
-7.25		-9		-0.5
-7.25		-9		-0.5
-7.25		-9		-0.5
-7.25		-9		-0.5
-7.25		-9		-0.5
-7.25		-9		-0.5
-7.25		-9		-0.5
-7.25		-9		-0.5
-7.25		-9		-0.5
-7.25		-9		-0.5
-7.25		-9		-0.5
-7.25		-9		-0.5
-7.25		-9		-0.5
-7.25		-9		-0.5
-7.25		-9		-0.5
-7.25		-9		-0.5
-7.25		-9		-0.5
-7.25		-9		-0.5
-7.25		-9		-0.5
-7.25		-9		-0.5
-7.25		-9		-0.5
-7.25		-9		-0.5
-7.25		-9		-0.5
-7.25		-9		-0.5
-7.25		-9		-0.5
-7.25		-9		-0.5
-7.25		-9		-0.5
-7.25		-9		-0.5
-7.25		-9		-0.5
-7.25		-9		-0.5
-7.25		-9		-0.5
-7.25		-9
-7.25		-9
-7.25		-9
-7.25		-9
-7.25		-9
-7.25		-9
-7.25		-9
-7.25		-9
-7.25		-9
-7.25		-9
-7.25		-9
-7.25		-9
-7.25		-9
-7.25		-9
-7.25		-9
-7.25		-9
-7.25		-9
-7.25		-9
-7.25		-9
-7.25		-9
-7.25		-9
-7.25		-9
-7.25		-9
-7.25		-9
-7.25		-9
-7.25		-9
-7.25		-9
-7.25		-9
-7.25		-9
-7.25		-9
-7.25		-9
-7.25		-9
-7.25		-9
-7.25		-9
-7.25		-9
-7.25		-9
-7.25		-9
-7.25		-9
-7.25		-9
-7.25		-9
-7.25		-9
-7.25		-9
-7.25		-9
-7.25		-9
-7.25		-9
-7.25		-9
-7.25		-9
-7.25		-9
-7.25		-9
-7.25		-9
-7.25		-9
-7.25		-9
-7.25		-9
-7.25		-9
-7.25		-9
-7.25		-9
-7.25		-9
-7.25		-9
-7.25		-9
-7.25		-9
-7.25		-9
-7.25		-9
-7.25		-9
-7.25		-9
-7.25		-9
-7.25		-9
-7.25		-9
-7.25		-9
-7.25		-9
-7.25		-9
-7.25		-9
-7.25		-9
-7.25		-9
-7.25		-9
-7.25		-9
-7.25		-9
-7.25		-9
-7.25		-9
-7.25		-9
-7.25		-9
-7.25		-9
-7.25		-9
-7.25		-9
-7.25		-9
-7.25		-9
-7.25		-9
-7.25		-9
-7.25		-9
-7.25		-9
-7.25		-9
-7.25		-9
-7.25		-9
-7.25		-9
-7.25		-9
-7.25		-9
-7.25		-9
-7.25		-9
-7.25		-9
-7.25		-9
-7.25		-9
-7.25		-9
-7.25		-9
-7.25		-9
-7.25		-9
-7.25		-9
-7.25		-9
-7.25		-9
-7.25		-9
-7.25		-9
-7.25		-9
-7.25		-9
-7.25		-9
-7.25		-9
-7.25		-9
-7.25		-9
-7.25		-9
-7.25		-9
-7.25		-9
-7.25		-9
-7.25		-9
-7.25		-9
-7.25		-9
-7.25		-9
-7.25		-9
-7.25		-9
-7.25		-9
-7.25		-9
-7.25		-9
-7.25		-9
-7.25		-9
-7.25		-9
-7.25		-9
-7.25		-9
-7.25		-9
-7.25		-9
-7.25		-9
-7.25		-9
-7.25		-9
-7.25		-9
-7.25		-9
-7.25		-9
-7.25		-9
-7.25		-9
-7.25		-9
-7.25		-9
-7.25		-9
-7.25		-9
-7.25		-9
-7.25		-9
-7.25		-9
-7.25		-9
-7.25		-9
-7.25		-9
-7.25		-9
-7.25		-9
-7.25		-9
-7.25		-9
-7.25		-9
-7.25		-9
-7.25		-9
-7.25		-9
-7.25		-9
-7.25		-9
-7.25		-9
-7.25		-9
-7.25		-9
-7.25		-9
-7.25		-9
-7.25		-9
-7.25		-9
-7.25		-9
-7.25		-9
-7.25		-9
-7.25		-9
-7.25		-9
-7.25		-9
-7.25		-9
-7.25		-9
-7.25		-9
-7.25		-9
-7.25		-9
-7.25		-9
-7.25		-9
-7.25		-9
-7.25		-9
-7.25		-9
-7.25		-9
-7.25		-9
-7.25		-9
-7.25		-9
-7.25		-9
-7.25		-9
-7.25		-9
-7.25		-9
-7.25		-9
-7.25		-9
-7.25		-9
-7.25		-9
-7.25		-9
-7.25		-9
-7.25		-9
-7.25		-9
-7.25		-9
-7.25		-9
-7.25		-9
-7.25		-9
-7.25		-9
-7.25		-9
-7.25		-9
-7.25		-9
-7.25		-9
-7.25		-9
-7.25		-9
-7.25		-9
-7.25		-9
-7.25		-9
-7.25		-9
-7.25		-9
-7.25		-9
-7.25		-9
-7.25		-9
-7.25		-9
-7.25		-9
-7.25		-9
-7.25		-9
-7.25		-9
-7.25		-9
-7.25		-9
-7.25		-9
-7.25		-9
-7.25		-9
-7.25		-9
-7.25		-9
-7.25		-9
-7.25		-9
-7.25		-9
-7.25		-9
-7.25		-9
-7.25		-9
-7.25		-9
-7.25		-9
-7.25		-9
-7.25		-9
-7.25		-9
-7.25		-9
-7.25		-9
-7.25		-9
-7.25		-9
-7.25		-9
-7.25		-9
-7.25		-9
-7.25		-9
-7.25		-9
-7.25		-9
-7.25		-9
-7.25		-9
-7.25		-9
-7.25		-9
-7.25		-9
-7.25		-9
-7.25		-9
-7.25		-9
-7.25		-9
-7.25		-9
-7.25		-9
-7.25		-9
-7.25		-9
-7.25		-9
-7.25		-9
-7.25		-9
-7.25		-9
-7.25		-9
-7.25		-9
-7.25		-9
-7.25		-9
-7.25		-9
-7.25		-9
-7.25		-9
-7.25		-9
-7.25		-9
-7.25		-9
-7.25		-9
-7.25		-9
-7.25		-9
-7.25		-9
-7.25		-9
-7.25		-9
-7.25		-9
-7.25		-9
-7.25		-9
-7.25		-9
-7.25		-9
-7.25		-9
-7.25		-9
-7.25		-9
-7.25		-9
-7.25		-9
-7.25		-9
-7.25		-9
-7.25		-9
-7.25		-9
-7.25		-9
-7.25		-9
-7.25		-9
-7.25		-9
-7.25		-9
-7.25		-9
-7.25		-9
-7.25		-9
-7.25		-9
-7.25		-9
-7.25		-9
-7.25		-9
-7.25		-9
-7.25		-9
-7.25		-9
-7.25		-9
-7.25		-9
-7.25		-9
-7.25		-9
-7.25		-9
-7.25		-9
-7.25		-9
-7.25		-9
-7.25		-9
-7.25		-9
-7.25		-9
-7.25		-9
-7.25		-9
-7.25		-9
-7.25		-9
-7.25		-9
-7.25		-9
-7.25		-9
-7.25		-9
-7.25		-9
-7.25		-9
-7.25		-9
-7.25		-9
-7.25		-9
-7.25		-9
-7.25		-9
-7.25		-9
-7.25		-9
-7.25		-9
-7.25		-9
-7.25		-9
-7.25		-9
-7.25		-9
-7.25		-9
-7.25		-9
-7.25		-9
-7.25		-9
-7.25		-9
-7.25		-9
-7.25		-9
-7.25		-9
-7.25		-9
-7.25		-9
-7.25		-9
-7.25		-9
-7.25		-9
-7.25		-9
-7.25		-9
-7.25		-9
-7.25		-9
-7.25		-9
-7.25		-9
-7.25		-9
-7.25		-9
-7.25		-9
-7.25		-9
-7.25		-9
-7.25		-9
-7.25		-9
-7.25		-9
-7.25		-9
-7.25		-9
-7.25		-9
-7.25		-9
-7.25		-9
-7.25		-9
-7.25		-9
-7.25		-9
-7.25		-9
-7.25		-9
-7.25		-9
-7.25		-9
-7.25		-9
-7.25		-9
-7.25		-9
-7.25		-9
-7.25		-9
-7.25		-9
-7.25		-9
-7.25		-9
-7.25		-9
-7.25		-9
-7.25		-9
-7.25		-9
		-9
		-9
		-9
		-9
		-9
		-9
		-9
		-9
		-9
		-9
		-9
		-9
		-9
		-9
		-9
		-9
		-9
		-9
		-9
		-9
		-9
		-9
		-9
		-9
		-9
		-9
		-9
		-9
		-9
		-9
		-9
		-9
		-9
		-9
		-9
		-9
		-9
		-9
		-9
		-9
		-9
		-9
		-9
		-9
		-9
		-9
		-9
		-9
		-9
		-9
		-9
		-9
		-9
		-9
		-9
		-9
		-9
		-9
		-9
		-9
		-9
		-9
		-9
		-9
		-9
		-9
		-9
		-9
		-9
		-9
		-9
		-9
		-9
		-9
		-9
		-9
		-9
		-9
		-9
		-9
		-9
		-9
		-9
		-9
		-9
		-9
		-9
		-9
		-9
		-9
		-9
		-9
		-9
		-9
		-9
		-9
		-9
		-9
		-9
[truncated: 401 more rows]

## Sheet: Current outputs of the 3DPF  be
TIME(S)
10.5-12.5	0.5N	DIANLIU	8N		20N
0	1.11e-08	3	1.09e-08	6	1.2e-08
0.01	-1.13e-08	3.01	-1.09e-08	6.01	-1.13e-08
0.02	1.14e-08	3.02	1.11e-08	6.02	1.33e-08
0.03	-1.15e-08	3.03	-1.12e-08	6.03	-1.21e-08
0.04	1.18e-08	3.04	1.15e-08	6.04	1.33e-08
0.05	-1.21e-08	3.05	-1.13e-08	6.05	-1.34e-08
0.06	1.28e-08	3.06	1.19e-08	6.06	1.46e-08
0.07	-1.3e-08	3.07	-1.17e-08	6.07	-1.62e-08
0.08	1.41e-08	3.08	1.27e-08	6.08	2.03e-08
0.09	-1.48e-08	3.09	-1.28e-08	6.09	-2.72e-08
0.1	1.63e-08	3.1	1.42e-08	6.1	4.62e-08
0.11	-1.76e-08	3.11	-1.49e-08	6.11	-6.34e-08
0.12	1.99e-08	3.12	1.71e-08	6.12	6.87e-08
0.13	-2.17e-08	3.13	-1.9e-08	6.13	-7.11e-08
0.14	2.38e-08	3.14	2.47e-08	6.14	7.43e-08
0.15	-2.5e-08	3.15	-3.51e-08	6.15	-7.37e-08
0.16	2.55e-08	3.16	4.28e-08	6.16	7.56e-08
0.17	-2.61e-08	3.17	-4.75e-08	6.17	-7.45e-08
0.18	2.68e-08	3.18	3.78e-08	6.18	7.57e-08
0.19	-2.74e-08	3.19	-3.97e-08	6.19	-7.48e-08
0.2	2.73e-08	3.2	5.4e-08	6.2	7.49e-08
0.21	-2.72e-08	3.21	-5.32e-08	6.21	-7.38e-08
0.22	2.66e-08	3.22	5.39e-08	6.22	7.11e-08
0.23	-2.61e-08	3.23	-5.34e-08	6.23	-6.55e-08
0.24	2.5e-08	3.24	5.31e-08	6.24	5.09e-08
0.25	-2.32e-08	3.25	-5.15e-08	6.25	-3.46e-08
0.26	2.11e-08	3.26	4.87e-08	6.26	2.36e-08
0.27	-1.91e-08	3.27	-4e-08	6.27	-1.93e-08
0.28	1.75e-08	3.28	3.78e-08	6.28	1.6e-08
0.29	-1.6e-08	3.29	-3.03e-08	6.29	-1.43e-08
0.3	1.48e-08	3.3	2.4e-08	6.3	1.31e-08
0.31	-1.39e-08	3.31	-1.96e-08	6.31	-1.26e-08
0.32	1.32e-08	3.32	1.63e-08	6.32	1.23e-08
0.33	-1.27e-08	3.33	-1.42e-08	6.33	-1.24e-08
0.34	1.25e-08	3.34	1.34e-08	6.34	1.21e-08
0.35	-1.19e-08	3.35	-1.28e-08	6.35	-1.19e-08
0.36	1.19e-08	3.36	1.21e-08	6.36	1.18e-08
0.37	-1.13e-08	3.37	-1.18e-08	6.37	-1.18e-08
0.38	1.14e-08	3.38	1.15e-08	6.38	1.21e-08
0.39	-1.13e-08	3.39	-1.12e-08	6.39	-1.16e-08
0.4	1.17e-08	3.4	1.1e-08	6.4	1.21e-08
0.41	-1.11e-08	3.41	-1.1e-08	6.41	-1.19e-08
0.42	1.15e-08	3.42	1.08e-08	6.42	1.28e-08
0.43	-1.13e-08	3.43	-1.1e-08	6.43	-1.15e-08
0.44	1.19e-08	3.44	1.11e-08	6.44	1.34e-08
0.45	-1.18e-08	3.45	-1.11e-08	6.45	-1.27e-08
0.46	1.24e-08	3.46	1.15e-08	6.46	1.43e-08
0.47	-1.26e-08	3.47	-1.17e-08	6.47	-1.47e-08
0.48	1.36e-08	3.48	1.24e-08	6.48	1.71e-08
0.49	-1.41e-08	3.49	-1.24e-08	6.49	-2.04e-08
0.5	1.51e-08	3.5	1.36e-08	6.5	2.98e-08
0.51	-1.63e-08	3.51	-1.38e-08	6.51	-4.9e-08
0.52	1.83e-08	3.52	1.56e-08	6.52	6.47e-08
0.53	-2.01e-08	3.53	-1.69e-08	6.53	-6.84e-08
0.54	2.25e-08	3.54	2.02e-08	6.54	7.22e-08
0.55	-2.43e-08	3.55	-2.64e-08	6.55	-7.3e-08
0.56	2.53e-08	3.56	3.72e-08	6.56	7.52e-08
0.57	-2.57e-08	3.57	-4.33e-08	6.57	-7.4e-08
0.58	2.65e-08	3.58	4.89e-08	6.58	7.54e-08
0.59	-2.74e-08	3.59	-5.11e-08	6.59	-7.44e-08
0.6	2.83e-08	3.6	5.28e-08	6.6	7.51e-08
0.61	-2.81e-08	3.61	-5.32e-08	6.61	-7.43e-08
0.62	2.72e-08	3.62	5.39e-08	6.62	7.29e-08
0.63	-2.69e-08	3.63	-5.35e-08	6.63	-7.03e-08
0.64	2.63e-08	3.64	5.38e-08	6.64	6.11e-08
0.65	-2.52e-08	3.65	-5.3e-08	6.65	-4.62e-08
0.66	2.32e-08	3.66	-4.04e-08	6.66	3.03e-08
0.67	-2.1e-08	3.67	-5.53e-08	6.67	-2.22e-08
0.68	1.94e-08	3.68	4.35e-08	6.68	1.75e-08
0.69	-1.73e-08	3.69	-3.78e-08	6.69	-1.57e-08
0.7	1.62e-08	3.7	2.94e-08	6.7	1.38e-08
0.71	-1.48e-08	3.71	-2.4e-08	6.71	-1.31e-08
0.72	1.4e-08	3.72	1.94e-08	6.72	1.27e-08
0.73	-1.32e-08	3.73	-1.7e-08	6.73	-1.24e-08
0.74	1.28e-08	3.74	1.52e-08	6.74	1.21e-08
0.75	-1.22e-08	3.75	-1.35e-08	6.75	-1.2e-08
0.76	1.2e-08	3.76	1.23e-08	6.76	1.23e-08
0.77	-1.17e-08	3.77	-1.19e-08	6.77	-1.17e-08
0.78	1.16e-08	3.78	1.15e-08	6.78	1.18e-08
0.79	-1.15e-08	3.79	-1.13e-08	6.79	-1.22e-08
0.8	1.14e-08	3.8	1.1e-08	6.8	1.22e-08
0.81	-1.16e-08	3.81	-1.09e-08	6.81	-1.18e-08
0.82	1.15e-08	3.82	1.09e-08	6.82	1.21e-08
0.83	-1.16e-08	3.83	-1.09e-08	6.83	-1.17e-08
0.84	1.16e-08	3.84	1.1e-08	6.84	1.33e-08
0.85	-1.18e-08	3.85	-1.09e-08	6.85	-1.23e-08
0.86	1.22e-08	3.86	1.13e-08	6.86	1.36e-08
0.87	-1.23e-08	3.87	-1.13e-08	6.87	-1.4e-08
0.88	1.31e-08	3.88	1.19e-08	6.88	1.52e-08
0.89	-1.33e-08	3.89	-1.19e-08	6.89	-1.71e-08
0.9	1.42e-08	3.9	1.29e-08	6.9	2.24e-08
0.91	-1.53e-08	3.91	-1.3e-08	6.91	-3.24e-08
0.92	1.68e-08	3.92	1.44e-08	6.92	5.21e-08
0.93	-1.81e-08	3.93	-1.54e-08	6.93	-6.47e-08
0.94	2.07e-08	3.94	1.8e-08	6.94	6.98e-08
0.95	-2.24e-08	3.95	-2.1e-08	6.95	-7.07e-08
0.96	2.49e-08	3.96	2.96e-08	6.96	7.3e-08
0.97	-2.57e-08	3.97	-3.94e-08	6.97	-7.28e-08
0.98	2.66e-08	3.98	4.6e-08	6.98	7.45e-08
0.99	-2.69e-08	3.99	-5e-08	6.99	-7.32e-08
1	2.77e-08	4	5.22e-08	7	7.41e-08
1.01	-2.79e-08	4.01	-5.3e-08	7.01	-7.34e-08
1.02	2.82e-08	4.02	5.41e-08	7.02	7.32e-08
1.03	-2.78e-08	4.03	-5.38e-08	7.03	-7.2e-08
1.04	2.71e-08	4.04	5.4e-08	7.04	6.85e-08
1.05	-2.67e-08	4.05	-5.34e-08	7.05	-6.15e-08
1.06	2.53e-08	4.06	5.27e-08	7.06	4.38e-08
1.07	-2.31e-08	4.07	-5.08e-08	7.07	-2.94e-08
1.08	2.1e-08	4.08	4.72e-08	7.08	2.13e-08
1.09	-1.91e-08	4.09	-4.24e-08	7.09	-1.74e-08
1.1	1.74e-08	4.1	3.39e-08	7.1	1.5e-08
1.11	-1.61e-08	4.11	-2.76e-08	7.11	-1.39e-08
1.12	1.48e-08	4.12	2.18e-08	7.12	1.29e-08
1.13	-1.4e-08	4.13	-1.9e-08	7.13	-1.25e-08
1.14	1.34e-08	4.14	1.67e-08	7.14	1.21e-08
1.15	-1.27e-08	4.15	-1.45e-08	7.15	-1.24e-08
1.16	1.23e-08	4.16	1.3e-08	7.16	1.2e-08
1.17	-1.22e-08	4.17	-1.24e-08	7.17	-1.21e-08
1.18	1.19e-08	4.18	1.16e-08	7.18	1.17e-08
1.19	-1.16e-08	4.19	-1.13e-08	7.19	-1.17e-08
1.2	1.16e-08	4.2	1.12e-08	7.2	1.2e-08
1.21	-1.13e-08	4.21	-1.09e-08	7.21	-1.2e-08
1.22	1.15e-08	4.22	1.09e-08	7.22	1.21e-08
1.23	-1.14e-08	4.23	-1.08e-08	7.23	-1.18e-08
1.24	1.18e-08	4.24	1.06e-08	7.24	1.27e-08
1.25	-1.18e-08	4.25	-1.08e-08	7.25	-1.2e-08
1.26	1.21e-08	4.26	1.08e-08	7.26	1.37e-08
1.27	-1.23e-08	4.27	-1.09e-08	7.27	-1.32e-08
1.28	1.27e-08	4.28	1.15e-08	7.28	1.44e-08
1.29	-1.3e-08	4.29	-1.15e-08	7.29	-1.53e-08
1.3	1.36e-08	4.3	1.24e-08	7.3	1.86e-08
1.31	-1.44e-08	4.31	-1.24e-08	7.31	-2.34e-08
1.32	1.57e-08	4.32	1.37e-08	7.32	3.66e-08
1.33	-1.7e-08	4.33	-1.41e-08	7.33	-5.64e-08
1.34	1.9e-08	4.34	1.62e-08	7.34	6.52e-08
1.35	-2.11e-08	4.35	-1.77e-08	7.35	-6.88e-08
1.36	2.31e-08	4.36	2.2e-08	7.36	7.23e-08
1.37	-2.5e-08	4.37	-3.03e-08	7.37	-7.15e-08
1.38	2.63e-08	4.38	4.04e-08	7.38	7.35e-08
1.39	-2.63e-08	4.39	-4.54e-08	7.39	-7.26e-08
1.4	2.75e-08	4.4	5.04e-08	7.4	7.38e-08
1.41	-2.8e-08	4.41	-5.15e-08	7.41	-7.26e-08
1.42	2.88e-08	4.42	5.34e-08	7.42	7.32e-08
1.43	-2.85e-08	4.43	-5.34e-08	7.43	-7.23e-08
1.44	2.8e-08	4.44	5.41e-08	7.44	7.05e-08
1.45	-2.77e-08	4.45	-5.37e-08	7.45	-6.72e-08
1.46	2.65e-08	4.46	5.36e-08	7.46	5.62e-08
1.47	-2.54e-08	4.47	-5.27e-08	7.47	-3.96e-08
1.48	2.34e-08	4.48	5.03e-08	7.48	2.61e-08
1.49	-2.14e-08	4.49	-4.69e-08	7.49	-2.04e-08
1.5	1.92e-08	4.5	4.08e-08	7.5	1.67e-08
1.51	-1.76e-08	4.51	-3.36e-08	7.51	-1.5e-08
1.52	1.61e-08	4.52	2.66e-08	7.52	1.34e-08
1.53	-1.5e-08	4.53	-2.27e-08	7.53	-1.32e-08
1.54	1.42e-08	4.54	1.91e-08	7.54	1.25e-08
1.55	-1.34e-08	4.55	-1.6e-08	7.55	-1.24e-08
1.56	1.29e-08	4.56	1.43e-08	7.56	1.2e-08
1.57	-1.26e-08	4.57	-1.29e-08	7.57	-1.22e-08
1.58	1.22e-08	4.58	1.21e-08	7.58	1.18e-08
1.59	-1.18e-08	4.59	-1.14e-08	7.59	-1.18e-08
1.6	1.16e-08	4.6	1.12e-08	7.6	1.2e-08
1.61	-1.17e-08	4.61	-1.09e-08	7.61	-1.21e-08
1.62	1.16e-08	4.62	1.07e-08	7.62	1.19e-08
1.63	-1.17e-08	4.63	-1.05e-08	7.63	-1.2e-08
1.64	1.17e-08	4.64	1.05e-08	7.64	1.22e-08
1.65	-1.18e-08	4.65	-1.06e-08	7.65	-1.19e-08
1.66	1.17e-08	4.66	1.07e-08	7.66	1.33e-08
1.67	-1.2e-08	4.67	-1.07e-08	7.67	-1.23e-08
1.68	1.24e-08	4.68	1.12e-08	7.68	1.4e-08
1.69	-1.26e-08	4.69	-1.14e-08	7.69	-1.41e-08
1.7	1.34e-08	4.7	1.19e-08	7.7	1.61e-08
1.71	-1.37e-08	4.71	-1.21e-08	7.71	-1.83e-08
1.72	1.49e-08	4.72	1.29e-08	7.72	2.44e-08
1.73	-1.6e-08	4.73	-1.34e-08	7.73	-3.79e-08
1.74	1.74e-08	4.74	1.49e-08	7.74	5.82e-08
1.75	-1.93e-08	4.75	-1.6e-08	7.75	-6.47e-08
1.76	2.19e-08	4.76	1.9e-08	7.76	6.95e-08
1.77	-2.37e-08	4.77	-2.36e-08	7.77	-7.08e-08
1.78	2.57e-08	4.78	3.43e-08	7.78	7.3e-08
1.79	-2.61e-08	4.79	-4.15e-08	7.79	-7.23e-08
1.8	2.71e-08	4.8	4.77e-08	7.8	7.38e-08
1.81	-2.83e-08	4.81	-5e-08	7.81	-7.25e-08
1.82	2.86e-08	4.82	5.2e-08	7.82	7.35e-08
1.83	-2.91e-08	4.83	-5.25e-08	7.83	-7.23e-08
1.84	2.88e-08	4.84	5.34e-08	7.84	7.23e-08
1.85	-2.84e-08	4.85	-5.33e-08	7.85	-7.09e-08
1.86	2.8e-08	4.86	5.33e-08	7.86	6.58e-08
1.87	-2.68e-08	4.87	-5.25e-08	7.87	-5.59e-08
1.88	2.53e-08	4.88	5.14e-08	7.88	3.75e-08
1.89	-2.27e-08	4.89	-4.88e-08	7.89	-2.62e-08
1.9	2.07e-08	4.9	4.46e-08	7.9	1.92e-08
1.91	-1.89e-08	4.91	-3.87e-08	7.91	-1.66e-08
1.92	1.72e-08	4.92	3.11e-08	7.92	1.43e-08
1.93	-1.59e-08	4.93	-2.61e-08	7.93	-1.35e-08
1.94	1.5e-08	4.94	2.13e-08	7.94	1.27e-08
1.95	-1.4e-08	4.95	-1.78e-08	7.95	-1.26e-08
1.96	1.34e-08	4.96	1.53e-08	7.96	1.21e-08
1.97	-1.28e-08	4.97	-1.34e-08	7.97	-1.22e-08
1.98	1.25e-08	4.98	1.25e-08	7.98	1.2e-08
1.99	-1.22e-08	4.99	-1.21e-08	7.99	-1.2e-08
2	1.2e-08	5	1.12e-08	8	1.17e-08
				8.01	-1.17e-08
				8.02	1.2e-08
				8.03	-1.2e-08
				8.04	1.23e-08

## Sheet: DSC data of PVDF as-spun nanoya
29.9826	-0.778123
30.1635	-0.143107
30.3427	0.415843
30.5197	0.875268
30.6953	1.27558
30.868	1.54217
31.0392	1.7378
31.2086	1.86064
31.3772	1.94298
31.5444	1.96433
31.7112	1.96859
31.8777	1.95784
32.044	1.9377
32.2099	1.90426
32.3759	1.87012
32.5418	1.83584
32.7078	1.80287
32.8738	1.77272
33.0399	1.74598
33.206	1.72071
33.3722	1.69743
33.5384	1.67527
33.7048	1.65972
33.8711	1.64513
34.0375	1.63207
34.204	1.62049
34.3705	1.61225
34.537	1.60531
34.7036	1.60002
34.8702	1.59524
35.0369	1.59157
35.2035	1.58934
35.3702	1.58845
35.5369	1.58816
35.7036	1.58846
35.8703	1.58878
36.0371	1.5895
36.2038	1.59063
36.3705	1.59209
36.5373	1.59353
36.704	1.59503
36.8708	1.59661
37.0375	1.59878
37.2043	1.60082
37.371	1.60285
37.5378	1.60491
37.7046	1.60732
37.8713	1.60956
38.0381	1.61176
38.2048	1.61398
38.3716	1.61625
38.5384	1.61848
38.7051	1.62076
38.8719	1.62298
39.0386	1.62547
39.2054	1.62781
39.3722	1.63001
39.5389	1.63215
39.7057	1.63429
39.8724	1.63628
40.0392	1.6383
40.206	1.64042
40.3727	1.64229
40.5395	1.64426
40.7062	1.64625
40.873	1.64837
41.0398	1.65064
41.2065	1.65287
41.3733	1.65506
41.54	1.65722
41.7068	1.65948
41.8736	1.66154
42.0403	1.66347
42.2071	1.66541
42.3738	1.66731
42.5406	1.66939
42.7074	1.67151
42.8741	1.67359
43.0409	1.67573
43.2076	1.67771
43.3744	1.67965
43.5412	1.68156
43.7079	1.68313
43.8746	1.68479
44.0414	1.68635
44.2081	1.68782
44.3749	1.68934
44.5416	1.69087
44.7084	1.69255
44.8751	1.69431
45.0419	1.696
45.2087	1.69835
45.3754	1.70038
45.5422	1.70236
45.7089	1.70432
45.8757	1.7061
46.0425	1.70791
46.2092	1.70972
46.376	1.71154
46.5427	1.71329
46.7095	1.71507
46.8762	1.7168
47.043	1.71845
47.2097	1.72017
47.3765	1.72192
47.5432	1.7236
47.71	1.7253
47.8768	1.72706
48.0435	1.72889
48.2103	1.73074
48.377	1.73264
48.5438	1.7345
48.7105	1.73632
48.8773	1.73805
49.0441	1.73975
49.2108	1.74122
49.3776	1.74277
49.5443	1.74427
49.7111	1.74568
49.8778	1.74692
50.0445	1.74823
50.2113	1.74963
50.378	1.75112
50.5448	1.75262
50.7115	1.75417
50.8783	1.7557
51.045	1.75721
51.2118	1.75884
51.3785	1.76033
51.5453	1.7618
51.712	1.76322
51.8788	1.7643
52.0455	1.76544
52.2123	1.76658
52.379	1.76773
52.5457	1.76867
52.7125	1.76978
52.8792	1.77098
53.046	1.77217
53.2127	1.77352
53.3795	1.77478
53.5462	1.77599
53.713	1.7772
53.8797	1.77839
54.0464	1.77966
54.2132	1.78107
54.3799	1.78253
54.5467	1.78405
54.7134	1.78549
54.8802	1.78699
55.047	1.78877
55.2137	1.78957
55.3804	1.79066
55.5472	1.79188
55.7139	1.79309
55.8807	1.79424
56.0474	1.79543
56.2142	1.79665
56.3809	1.79789
56.5476	1.79912
56.7144	1.80043
56.8811	1.80163
57.0479	1.80279
57.2146	1.80394
57.3814	1.80517
57.5481	1.80639
57.7149	1.80762
57.8816	1.80885
58.0484	1.81019
58.2151	1.81149
58.3819	1.81274
58.5486	1.81395
58.7154	1.81515
58.8821	1.81634
59.0488	1.81749
59.2156	1.81863
59.3823	1.81965
59.5491	1.82082
59.7158	1.82199
59.8826	1.82313
60.0493	1.8243
60.2161	1.82552
60.3828	1.82671
60.5495	1.8279
60.7163	1.82913
60.883	1.83033
61.0498	1.83151
61.2165	1.83267
61.3833	1.8337
61.55	1.83473
61.7168	1.83571
61.8835	1.83668
62.0503	1.83761
62.217	1.83873
62.3837	1.83984
62.5505	1.84096
62.7172	1.84224
62.884	1.84333
63.0507	1.8444
63.2175	1.8454
63.3842	1.84638
63.551	1.84744
63.7177	1.84848
63.8844	1.84946
64.0512	1.85039
64.2179	1.85127
64.3847	1.85216
64.5514	1.85308
64.7182	1.85397
64.8849	1.85485
65.0516	1.85573
65.2184	1.85661
65.3851	1.85767
65.5519	1.85855
65.7186	1.85936
65.8853	1.86016
66.0521	1.86086
66.2188	1.86163
66.3856	1.86243
66.5523	1.86326
66.719	1.86418
66.8858	1.86521
67.0525	1.86633
67.2193	1.86745
67.386	1.86859
67.5528	1.87002
67.7195	1.87122
67.8863	1.87244
68.053	1.87376
68.2198	1.87502
68.3865	1.87623
68.5533	1.87738
68.72	1.8785
68.8868	1.87966
69.0535	1.88074
69.2203	1.88178
69.387	1.88272
69.5538	1.88362
69.7205	1.88452
69.8872	1.88549
70.054	1.88648
70.2207	1.88739
70.3875	1.88837
70.5542	1.88933
70.721	1.89024
70.8877	1.89113
71.0544	1.89201
71.2212	1.89285
71.3879	1.89369
71.5547	1.89443
71.7214	1.8952
71.8881	1.896
72.0549	1.89679
72.2216	1.89745
72.3884	1.89815
72.5551	1.89888
72.7218	1.89966
72.8886	1.90059
73.0553	1.90158
73.2221	1.90265
73.3888	1.90401
73.5556	1.90629
73.7224	1.90812
73.8891	1.90986
74.0559	1.91161
74.2227	1.91335
74.3895	1.91497
74.5562	1.91649
74.723	1.91796
74.8897	1.91908
75.0565	1.92029
75.2232	1.92148
75.39	1.92263
75.5567	1.92354
75.7235	1.92446
75.8902	1.9253
76.0569	1.92611
76.2237	1.92669
76.3904	1.92733
76.5571	1.92794
76.7239	1.92857
76.8906	1.92898
77.0573	1.92951
77.2241	1.93005
77.3908	1.93056
77.5575	1.93104
77.7243	1.93158
77.891	1.93217
78.0577	1.93274
78.2245	1.93328
78.3912	1.93377
78.5579	1.93424
78.7247	1.93475
78.8914	1.93523
79.0581	1.93568
79.2249	1.93627
79.3916	1.93689
79.5583	1.93748
79.7251	1.93813
79.8918	1.9387
80.0585	1.93924
80.2253	1.93975
80.392	1.9402
80.5587	1.94076
80.7255	1.94134
80.8922	1.9419
81.0589	1.94257
81.2257	1.94326
81.3924	1.94405
81.5592	1.94487
81.7259	1.94568
81.8926	1.94643
82.0594	1.94712
82.2261	1.94777
82.3929	1.94846
82.5596	1.94919
82.7263	1.94992
82.8931	1.95067
83.0598	1.95157
83.2266	1.95249
83.3933	1.95341
83.5601	1.95438
83.7268	1.95533
83.8936	1.9562
84.0603	1.95705
84.227	1.95788
84.3938	1.95853
84.5605	1.95918
84.7272	1.95981
84.894	1.96049
85.0607	1.96104
85.2275	1.9616
85.3942	1.96219
85.5609	1.96279
85.7277	1.96332
85.8944	1.96391
86.0611	1.96454
86.2279	1.96522
86.3946	1.96587
86.5613	1.96653
86.7281	1.96722
86.8948	1.96795
87.0616	1.9687
87.2283	1.96948
87.3951	1.97022
87.5618	1.97097
87.7285	1.97172
87.8953	1.97242
88.062	1.97311
88.2287	1.97374
88.3955	1.97418
88.5622	1.97469
88.7289	1.97526
88.8957	1.97585
89.0624	1.97633
89.2291	1.97691
89.3959	1.97751
89.5626	1.97812
89.7294	1.97885
89.8961	1.97956
90.0628	1.98029
90.2296	1.98101
90.3963	1.98174
90.5631	1.98243
90.7298	1.98303
90.8965	1.98358
91.0633	1.98395
91.23	1.98434
91.3967	1.98474
91.5635	1.98512
91.7302	1.98537
91.8969	1.98573
92.0636	1.98609
92.2304	1.98643
92.3971	1.98696
92.5638	1.98749
92.7306	1.98801
92.8973	1.98857
93.064	1.98924
93.2308	1.98981
93.3975	1.99036
93.5642	1.99087
93.731	1.99131
93.8977	1.99189
94.0645	1.99248
94.2312	1.99314
94.3979	1.99359
94.5647	1.99405
94.7314	1.99467
94.8981	1.99494
95.0648	1.9943
95.2315	1.99379
95.3982	1.99181
95.5647	1.987
95.7311	1.9763
95.8977	1.97292
96.0644	1.97215
96.2311	1.97207
96.3979	1.97268
96.5646	1.97259
96.7313	1.97271
96.898	1.97314
97.0647	1.97282
97.2314	1.97303
97.3982	1.97463
97.565	1.97733
97.7318	1.98033
97.8986	1.98038
98.0653	1.98004
98.232	1.97969
98.3987	1.97979
98.5654	1.9797
98.7321	1.97959
98.8988	1.97951
99.0655	1.9794
99.2322	1.97928
99.399	1.97924
99.5657	1.97945
99.7325	1.98259
99.8993	1.98432
100.066	1.98464
100.233	1.98461
100.399	1.98435
100.566	1.98443
100.733	1.98456
100.9	1.98469
101.066	1.98501
101.233	1.98533
101.4	1.98569
101.567	1.98605
101.733	1.98646
101.9	1.98707
102.067	1.98757
102.233	1.98802
102.4	1.98842
102.567	1.98901
102.734	1.98964
102.9	1.99035
103.067	1.99115
103.234	1.99221
103.401	1.99322
103.567	1.99429
103.734	1.99544
103.901	1.99689
104.068	1.99833
104.234	1.99988
104.401	2.00155
104.568	2.00372
104.735	2.00586
104.902	2.00812
105.068	2.01048
105.235	2.01335
105.402	2.01603
105.569	2.01879
105.736	2.02159
105.902	2.02459
106.069	2.02749
106.236	2.03048
106.403	2.03361
106.57	2.03552
106.736	2.03532
106.903	2.03629
107.07	2.0388
107.237	2.04264
107.404	2.04597
107.57	2.04911
107.737	2.05237
107.904	2.0558
108.071	2.05914
108.238	2.06237
108.405	2.06556
108.571	2.06878
108.738	2.07194
108.905	2.07495
109.072	2.0779
109.239	2.08071
109.406	2.08353
109.572	2.08619
109.739	2.08879
109.906	2.09115
110.073	2.09356
110.24	2.09596
110.406	2.09833
110.573	2.10052
110.74	2.10275
110.907	2.105
111.074	2.10728
111.24	2.10946
111.407	2.11164
111.574	2.11375
111.741	2.1158
111.908	2.11784
112.074	2.11982
112.241	2.12177
112.408	2.12371
112.575	2.1255
112.741	2.1273
112.908	2.12903
113.075	2.13064
113.242	2.1322
113.409	2.13366
113.575	2.13516
113.742	2.13659
113.909	2.13799
114.076	2.13924
114.242	2.1405
114.409	2.14169
114.576	2.14282
114.743	2.14359
114.909	2.14441
115.076	2.14522
115.243	2.14604
115.41	2.14671
115.576	2.14752
115.743	2.14834
115.91	2.14912
116.077	2.15013
116.243	2.15112
116.41	2.15211
116.577	2.15312
116.744	2.15417
116.91	2.15523
117.077	2.15631
117.244	2.15735
117.411	2.15826
117.577	2.15916
117.744	2.16005
117.911	2.16091
118.078	2.16166
118.244	2.16245
118.411	2.16327
118.578	2.16412
118.745	2.16496
118.911	2.16567
119.078	2.16635
119.245	2.16704
119.412	2.16762
119.578	2.16827
119.745	2.16892
119.912	2.16956
120.079	2.17017
120.245	2.17071
120.412	2.17121
120.579	2.17167
120.746	2.17209
120.912	2.17253
121.079	2.17294
121.246	2.17337
121.413	2.17381
121.579	2.17431
121.746	2.17484
121.913	2.17539
122.079	2.17593
122.246	2.17642
122.413	2.1769
122.58	2.17739
122.746	2.17776
122.913	2.17811
123.08	2.17843
123.247	2.17872
123.413	2.17884
123.58	2.17891
123.747	2.1789
123.914	2.17886
124.08	2.17872
124.247	2.17868
124.414	2.17873
124.58	2.17886
124.747	2.17907
124.914	2.1795
125.081	2.17992
125.247	2.18036
125.414	2.18079
125.581	2.18143
125.748	2.18197
125.914	2.18248
126.081	2.18294
126.248	2.18331
126.414	2.18367
126.581	2.184
126.748	2.1843
126.915	2.1843
127.081	2.1844
127.248	2.18454
127.415	2.18465
127.582	2.18457
127.748	2.18458
127.915	2.18463
128.082	2.18467
128.248	2.1847
128.415	2.1848
128.582	2.18496
128.749	2.18513
128.915	2.18549
129.082	2.18577
129.249	2.18608
129.416	2.18639
129.582	2.18666
129.749	2.18681
129.916	2.18685
130.082	2.18685
130.249	2.18652
130.416	2.18633
130.583	2.18613
130.749	2.18593
130.916	2.18559
131.083	2.18533
131.249	2.18515
131.416	2.18497
131.583	2.18468
131.75	2.1843
131.916	2.18382
132.083	2.18324
132.25	2.18248
132.416	2.18177
132.583	2.18101
132.75	2.18025
132.916	2.17943
133.083	2.17874
133.25	2.17816
133.416	2.17761
133.583	2.17713
133.75	2.17665
133.917	2.17621
134.083	2.17583
134.25	2.17543
134.417	2.17499
134.583	2.17455
134.75	2.17412
134.917	2.17352
135.083	2.17286
135.25	2.17212
135.417	2.17127
135.584	2.17005
135.75	2.16892
135.917	2.16781
136.084	2.16671
136.25	2.16563
136.417	2.16458
136.584	2.16375
136.75	2.16298
136.917	2.16223
137.084	2.16175
137.25	2.16113
137.417	2.16039
137.584	2.15959
137.75	2.15859
137.917	2.15762
138.084	2.1566
138.25	2.15554
138.417	2.15421
138.584	2.15291
138.75	2.1516
138.917	2.15026
139.084	2.14879
139.25	2.14737
139.417	2.14589
139.584	2.14431
139.75	2.14262
139.917	2.14098
140.084	2.13934
140.25	2.1377
140.417	2.13589
140.584	2.13417
140.75	2.13241
140.917	2.13063
141.084	2.12868
141.25	2.12667
141.417	2.12458
141.584	2.12243
141.75	2.11994
141.917	2.11758
142.083	2.11519
142.25	2.11275
142.417	2.11018
142.583	2.10765
142.75	2.10509
142.916	2.10245
143.083	2.09977
143.25	2.0971
143.416	2.09445
143.583	2.09177
143.75	2.08901
143.916	2.08628
144.083	2.08351
144.249	2.08072
144.416	2.07786
144.583	2.07505
144.749	2.07218
144.916	2.06925
145.082	2.06617
145.249	2.06302
145.415	2.05973
145.582	2.05632
145.749	2.05242
145.915	2.04858
146.082	2.04464
146.248	2.04063
146.415	2.03618
146.581	2.03188
146.748	2.02754
146.914	2.02315
147.081	2.01854
147.248	2.01388
147.414	2.00909
147.581	2.00416
147.747	1.99912
147.914	1.99359
148.08	1.98823
148.247	1.98286
148.413	1.97748
148.58	1.97172
148.746	1.96605
148.912	1.96036
149.079	1.9546
149.245	1.94846
149.412	1.94229
149.578	1.93601
149.745	1.9296
149.911	1.92257
150.078	1.91561
150.244	1.90856
150.411	1.90136
150.577	1.89355
150.743	1.88597
150.91	1.87845
151.076	1.87093
151.243	1.86308
151.409	1.85529
151.575	1.84738
151.742	1.83934
151.908	1.83099
152.074	1.82256
152.241	1.81392
152.407	1.80515
152.573	1.79574
152.74	1.78653
152.906	1.77686
153.072	1.76675
153.239	1.75615
153.405	1.74589
153.571	1.7353
153.737	1.72417
153.904	1.71143
154.07	1.6989
154.236	1.68607
154.402	1.67298
154.568	1.65901
154.734	1.64516
154.901	1.63056
155.067	1.61533
155.233	1.59939
155.399	1.58342
155.565	1.56712
155.731	1.55059
155.897	1.53339
156.063	1.51575
156.229	1.49744
156.395	1.47857
156.56	1.4584
156.726	1.43802
156.892	1.4171
157.058	1.39561
157.224	1.37303
157.389	1.35003
157.555	1.32553
157.721	1.30052
157.886	1.27448
158.052	1.2472
158.217	1.21854
158.383	1.18947
158.548	1.15923
158.714	1.12877
158.879	1.09703
159.044	1.06389
159.21	1.02964
159.375	0.99452
159.54	0.959563
159.705	0.924586
159.871	0.889477
160.036	0.85189
160.201	0.814867
160.366	0.777115
160.531	0.739207
160.696	0.700652
160.861	0.662524
161.026	0.624464
161.191	0.586319
161.356	0.548741
161.522	0.511061
161.687	0.474098
161.852	0.438211
162.017	0.404957
162.182	0.373967
162.348	0.347597
162.514	0.32312
162.679	0.302608
162.845	0.283256
163.011	0.26508
163.177	0.247153
163.343	0.230327
163.509	0.213829
163.675	0.198993
163.841	0.185369
164.007	0.174032
164.174	0.16266
164.34	0.151957
164.506	0.142376
164.673	0.13687
164.839	0.133027
165.006	0.130937
165.172	0.12906
165.339	0.12966
165.506	0.131215
165.672	0.133884
165.839	0.136639
166.006	0.14203
166.173	0.147578
166.34	0.153782
166.507	0.160227
166.674	0.169468
166.841	0.179777
167.008	0.191581
167.175	0.204629
167.343	0.218618
167.51	0.233702
167.677	0.250265
167.845	0.26796
168.012	0.288176
168.18	0.30958
168.348	0.332712
168.515	0.35699
168.683	0.384201
168.851	0.412856
169.019	0.44343
169.187	0.475169
169.355	0.509384
169.524	0.544531
169.692	0.577736
169.86	0.605624
170.027	0.634742
170.196	0.671506
170.364	0.713019
170.533	0.756265
170.701	0.799955
170.87	0.844935
171.039	0.890207
171.207	0.935453
171.376	0.98055
171.545	1.02592
171.713	1.071
171.882	1.11597
172.051	1.16104
172.219	1.20563
172.388	1.24987
172.556	1.29278
172.725	1.33479
172.893	1.37461
173.062	1.41373
173.23	1.45245
173.399	1.49096
173.567	1.52736
173.735	1.56291
173.903	1.59707
174.071	1.6304
174.24	1.66116
174.408	1.6908
174.575	1.71898
174.743	1.74618
174.911	1.77107
175.079	1.79513
175.247	1.81796
175.414	1.83993
175.582	1.8594
175.749	1.87784
175.917	1.89497
176.084	1.91205
176.252	1.92671
176.419	1.94056
176.586	1.95328
176.754	1.96562
176.921	1.97667
177.088	1.98745
177.255	1.99753
177.422	2.00687
177.589	2.01586
177.756	2.02435
177.923	2.03219
178.09	2.03949
178.257	2.04529
178.424	2.05124
178.591	2.05686
178.758	2.0622
178.925	2.06628
179.092	2.07071
179.259	2.07502
179.426	2.07913
179.593	2.08251
179.76	2.08606
179.927	2.08953
180.093	2.09292
180.26	2.09588
180.427	2.09906
180.594	2.10225
180.761	2.10542
180.928	2.10843
181.095	2.11135
181.261	2.11433
181.428	2.11728
181.595	2.1188
181.762	2.12046
181.929	2.12241
182.095	2.12436
182.262	2.12628
182.429	2.12815
182.596	2.12998
182.763	2.13179
182.929	2.13357
183.096	2.13507
183.263	2.13657
183.43	2.13812
183.597	2.13962
183.763	2.13982
183.93	2.13992
184.097	2.14017
184.263	2.14022
184.43	2.14142
184.597	2.14258
184.764	2.14383
184.93	2.14506
185.097	2.14669
185.264	2.14818
185.431	2.14963
185.598	2.15111
185.764	2.15266
185.931	2.15419
186.098	2.15573
186.265	2.15726
186.432	2.15885
186.598	2.16043
186.765	2.16204
186.932	2.16364
187.099	2.16532
187.265	2.167
187.432	2.16868
187.599	2.17038
187.766	2.17204
187.933	2.17367
188.099	2.17528
188.266	2.17689
188.433	2.1784
188.6	2.17999
188.767	2.18159
188.933	2.18319
189.1	2.18483
189.267	2.18646
189.434	2.18805
189.6	2.18781
189.767	2.18409
189.933	2.18036
190.1	2.17996
190.267	2.18072
190.434	2.18179
190.6	2.18331
190.767	2.18453
190.934	2.18575
191.101	2.18701
191.268	2.18846
191.434	2.18991
191.601	2.1914
191.768	2.19291
191.935	2.19466
192.102	2.19635
192.268	2.19808
192.435	2.19985
192.602	2.20176
192.769	2.20372
192.936	2.20574
193.102	2.20783
193.269	2.2101
193.436	2.21238
193.603	2.21477
193.77	2.21723
193.936	2.21994
194.103	2.22257
194.27	2.22518
194.437	2.2278
194.604	2.23047
194.771	2.23308
194.937	2.23566
195.104	2.23828
195.271	2.24084
195.438	2.24341
195.605	2.24597
195.772	2.24853
195.939	2.25106
196.105	2.25355
196.272	2.25604
196.439	2.25849
196.606	2.26083
196.773	2.26304
196.939	2.26518
197.106	2.26717
197.273	2.26907
197.44	2.27099
197.607	2.2726
197.773	2.27387
197.94	2.27302
198.107	2.26847
198.273	2.26533
198.44	2.26611
198.607	2.26806
198.774	2.27014
198.94	2.2721
199.107	2.27409
199.274	2.27609
199.441	2.27796
199.608	2.27959
199.774	2.28109
199.941	2.2826
200.108	2.28413

## Sheet: Durability of the 3DPF_Sheet1
0.08	0.19
0.12	0.06
0.16	0.19
0.2	0.06
0.24	0.19
0.28	0.06
0.32	0.19
0.36	0.06
0.4	0.19
0.44	0.06
0.48	0.19
0.52	0.06
0.56	0.19
0.6	0.06
0.64	0.19
0.68	0.06
0.72	0.19
0.76	0.06
0.8	0.19
0.84	0.06
0.88	0.19
0.92	0.06
0.96	0.2
1	0.06
1.04	0.2
1.08	0.06
1.12	0.2
1.16	0.05
1.2	0.2
1.24	0.05
1.28	0.2
1.32	0.06
1.36	0.2
1.4	0.06
1.44	0.2
1.48	0.05
1.52	0.2
1.56	0.05
1.6	0.2
1.64	0.05
1.68	0.2
1.72	0.05
1.76	0.2
1.8	0.05
1.84	0.2
1.88	0.05
1.92	0.2
1.96	0.05
2	0.2
2.04	0.05
2.08	0.2
2.12	0.05
2.16	0.2
2.2	0.05
2.24	0.2
2.28	0.05
2.32	0.2
2.36	0.05
2.4	0.2
2.44	0.05
2.48	0.2
2.52	0.05
2.56	0.2
2.6	0.05
2.64	0.2
2.68	0.05
2.72	0.2
2.76	0.05
2.8	0.2
2.84	0.05
2.88	0.2
2.92	0.05
2.96	0.2
3	0.05
3.04	0.2
3.08	0.05
3.12	0.21
3.16	0.05
3.2	0.21
3.24	0.05
3.28	0.2
3.32	0.04
3.36	0.21
3.4	0.04
3.44	0.2
3.48	0.04
3.52	0.21
3.56	0.04
3.6	0.21
3.64	0.04
3.68	0.21
3.72	0.04
3.76	0.21
3.8	0.04
3.84	0.21
3.88	0.04
3.92	0.21
3.96	0.04
4	0.21
4.04	0.04
4.08	0.21
4.12	0.04
4.16	0.21
4.2	0.04
4.24	0.21
4.28	0.04
4.32	0.21
4.36	0.04
4.4	0.21
4.44	0.04
4.48	0.21
4.52	0.04
4.56	0.21
4.6	0.04
4.64	0.21
4.68	0.04
4.72	0.21
4.76	0.04
4.8	0.21
4.84	0.04
4.88	0.21
4.92	0.04
4.96	0.21
5	0.04
5.04	0.21
5.08	0.04
5.12	0.21
5.16	0.04
5.2	0.21
5.24	0.04
5.28	0.21
5.32	0.03
5.36	0.21
5.4	0.03
5.44	0.21
5.48	0.04
5.52	0.22
5.56	0.04
5.6	0.21
5.64	0.03
5.68	0.22
5.72	0.04
5.76	0.21
5.8	0.03
5.84	0.22
5.88	0.03
5.92	0.21
5.96	0.03
6	0.22
6.04	0.03
6.08	0.21
6.12	0.03
6.16	0.22
6.2	0.03
6.24	0.22
6.28	0.03
6.32	0.22
6.36	0.03
6.4	0.22
6.44	0.03
6.48	0.22
6.52	0.03
6.56	0.22
6.6	0.03
6.64	0.22
6.68	0.03
6.72	0.22
6.76	0.03
6.8	0.22
6.84	0.03
6.88	0.22
6.92	0.03
6.96	0.22
7	0.03
7.04	0.22
7.08	0.03
7.12	0.22
7.16	0.03
7.2	0.22
7.24	0.03
7.28	0.22
7.32	0.03
7.36	0.22
7.4	0.03
7.44	0.22
7.48	0.03
7.52	0.22
7.56	0.03
7.6	0.22
7.64	0.03
7.68	0.22
7.72	0.03
7.76	0.23
7.8	0.03
7.84	0.22
7.88	0.03
7.92	0.22
7.96	0.03
8	0.22
8.04	0.03
8.08	0.22
8.12	0.03
8.16	0.22
8.2	0.03
8.24	0.22
8.28	0.02
8.32	0.23
8.36	0.02
8.4	0.22
8.44	0.02
8.48	0.22
8.52	0.02
8.56	0.23
8.6	0.02
8.64	0.23
8.68	0.03
8.72	0.22
8.76	0.03
8.8	0.23
8.84	0.02
8.88	0.23
8.92	0.03
8.96	0.22
9	0.02
9.04	0.23
9.08	0.02
9.12	0.23
9.16	0.02
9.2	0.23
9.24	0.02
9.28	0.23
9.32	0.02
9.36	0.23
9.4	0.02
9.44	0.23
9.48	0.02
9.52	0.23
9.56	0.02
9.6	0.23
9.64	0.02
9.68	0.23
9.72	0.02
9.76	0.23
9.8	0.02
9.84	0.23
9.88	0.02
9.92	0.23
9.96	0.02
10	0.23
10.04	0.02
10.08	0.23
10.12	0.02
10.16	0.23
10.2	0.02
10.24	0.23
10.28	0.02
10.32	0.23
10.36	0.02
10.4	0.23
10.44	0.02
10.48	0.23
10.52	0.02
10.56	0.23
10.6	0.02
10.64	0.23
10.68	0.02
10.72	0.23
10.76	0.02
10.8	0.23
10.84	0.02
10.88	0.23
10.92	0.02
10.96	0.23
11	0.02
11.04	0.23
11.08	0.02
11.12	0.23
11.16	0.02
11.2	0.23
11.24	0.02
11.28	0.23
11.32	0.02
11.36	0.24
11.4	0.01
11.44	0.23
11.48	0.02
11.52	0.23
11.56	0.02
11.6	0.24
11.64	0.02
11.68	0.23
11.72	0.02
11.76	0.24
11.8	0.01
11.84	0.23
11.88	0.01
11.92	0.23
11.96	0.01
12	0.23
12.04	0.01
12.08	0.23
12.12	0.01
12.16	0.23
12.2	0.01
12.24	0.24
12.28	0.01
12.32	0.24
12.36	0.01
12.4	0.23
12.44	0.01
12.48	0.24
12.52	0.01
12.56	0.24
12.6	0.01
12.64	0.24
12.68	0.01
12.72	0.24
12.76	0.01
12.8	0.24
12.84	0.01
12.88	0.24
12.92	0.01
12.96	0.24
13	0.01
13.04	0.24
13.08	0.01
13.12	0.24
13.16	0.01
13.2	0.24
13.24	0.01
13.28	0.24
13.32	0.01
13.36	0.24
13.4	0.01
13.44	0.24
13.48	0.01
13.52	0.24
13.56	0.01
13.6	0.24
13.64	0.01
13.68	0.24
13.72	0.01
13.76	0.24
13.8	0.01
13.84	0.24
13.88	0.01
13.92	0.24
13.96	0.01
14	0.24
14.04	0.01
14.08	0.24
14.12	0.01
14.16	0.24
14.2	0.01
14.24	0.24
14.28	0.01
14.32	0.24
14.36	0.01
14.4	0.24
14.44	0.01
14.48	0.24
14.52	0.01
14.56	0.24
14.6	0.01
14.64	0.24
14.68	0.01
14.72	0.24
14.76	0.01
14.8	0.24
14.84	0.01
14.88	0.24
14.92	0.01
14.96	0.24
15	0.01
15.04	0.24
15.08	0.01
15.12	0.24
15.16	0.01
15.2	0.24
15.24	0.01
15.28	0.24
15.32	0.01
15.36	0.24
15.4	0
15.44	0.24
15.48	0.01
15.52	0.25
15.56	0.01
15.6	0.25
15.64	0
15.68	0.24
15.72	0
15.76	0.24
15.8	0.01
15.84	0.24
15.88	0.01
15.92	0.24
15.96	0.01
16	0.24
16.04	0.01
16.08	0.24
16.12	0
16.16	0.24
16.2	0.01
16.24	0.24
16.28	0.01
16.32	0.24
16.36	0.01
16.4	0.25
16.44	0.01
16.48	0.24
16.52	0
16.56	0.24
16.6	0.01
16.64	0.25
16.68	0
16.72	0.25
16.76	0.01
16.8	0.24
16.84	0.01
16.88	0.25
16.92	0.01
16.96	0.24
17	0
17.04	0.25
17.08	0
17.12	0.25
17.16	0
17.2	0.25
17.24	0.01
17.28	0.24
17.32	0.01
17.36	0.25
17.4	0.01
17.44	0.25
17.48	0
17.52	0.24
17.56	0
17.6	0.24
17.64	0.01
17.68	0.25
17.72	0
17.76	0.25
17.8	0.01
17.84	0.25
17.88	0
17.92	0.25
17.96	0
18	0.24
18.04	0
18.08	0.24
18.12	0
18.16	0.25
18.2	0
18.24	0.25
18.28	0
18.32	0.25
18.36	0
18.4	0.25
18.44	0
18.48	0.24
18.52	0
18.56	0.25
18.6	0
18.64	0.25
18.68	0.01
18.72	0.25
18.76	0
18.8	0.25
18.84	0.01
18.88	0.25
18.92	0
18.96	0.25
19	0
19.04	0.24
19.08	0
19.12	0.25
19.16	0
19.2	0.25
19.24	0
19.28	0.25
19.32	0.01
19.36	0.25
19.4	0.01
19.44	0.25
19.48	0
19.52	0.24
19.56	0
19.6	0.24
19.64	0
19.68	0.25
19.72	0.01
19.76	0.25
19.8	0
19.84	0.25
19.88	0
19.92	0.25
19.96	0
20	0.24
20.04	0
20.08	0.25
20.12	0
20.16	0.25
20.2	0.01
20.24	0.25
20.28	0
20.32	0.25
20.36	0
20.4	0.25
20.44	0.01
20.48	0.25
20.52	0.01
20.56	0.25
20.6	0
20.64	0.25
20.68	0
20.72	0.25
20.76	0
20.8	0.24
20.84	0
20.88	0.25
20.92	0
20.96	0.24
21	0
21.04	0.25
21.08	0
21.12	0.25
21.16	0
21.2	0.24
21.24	0.01
21.28	0.25
21.32	0
21.36	0.25
21.4	0
21.44	0.24
21.48	0
21.52	0.24
21.56	0.01
21.6	0.25
21.64	0
21.68	0.24
21.72	0
21.76	0.25
21.8	0
21.84	0.24
21.88	0.01
21.92	0.25
21.96	0
22	0.25
22.04	0
22.08	0.24
22.12	0
22.16	0.24
22.2	0
22.24	0.24
22.28	0
22.32	0.25
22.36	0
22.4	0.25
22.44	0.01
22.48	0.25
22.52	0
22.56	0.25
22.6	0.01
22.64	0.24
22.68	0.01
22.72	0.24
22.76	0.01
22.8	0.25
22.84	0.01
22.88	0.24
22.92	0
22.96	0.24
23	0
23.04	0.24
23.08	0.01
23.12	0.24
23.16	0
23.2	0.24
23.24	0
23.28	0.24
23.32	0.01
23.36	0.24
23.4	0
23.44	0.24
23.48	0
23.52	0.24
23.56	0
23.6	0.24
23.64	0.01
23.68	0.24
23.72	0
23.76	0.25
23.8	0.01
23.84	0.25
23.88	0.01
23.92	0.24
23.96	0.01
24	0.25
24.04	0.01
24.08	0.24
24.12	0.01
24.16	0.24
24.2	0.01
24.24	0.24
24.28	0.01
24.32	0.24
24.36	0
24.4	0.24
24.44	0.01
24.48	0.24
24.52	0.01
24.56	0.24
24.6	0.01
24.64	0.24
24.68	0.01
24.72	0.24
24.76	0.01
24.8	0.24
24.84	0.01
24.88	0.24
24.92	0.01
24.96	0.24
25	0
25.04	0.24
25.08	0.01
25.12	0.24
25.16	0.01
25.2	0.24
25.24	0.01
25.28	0.24
25.32	0.01
25.36	0.24
25.4	0.01
25.44	0.24
25.48	0.01
25.52	0.24
25.56	0.01
25.6	0.24
25.64	0.01
25.68	0.24
25.72	0.01
25.76	0.24
25.8	0.01
25.84	0.24
25.88	0.01
25.92	0.24
25.96	0.01
26	0.24
26.04	0.01
26.08	0.24
26.12	0.01
26.16	0.24
26.2	0.01
26.24	0.24
26.28	0.01
26.32	0.24
26.36	0.01
26.4	0.24
26.44	0.01
26.48	0.24
26.52	0.01
26.56	0.24
26.6	0.01
26.64	0.24
26.68	0.01
26.72	0.24
26.76	0.01
26.8	0.24
26.84	0.01
26.88	0.24
26.92	0.01
26.96	0.24
27	0.01
27.04	0.24
27.08	0.01
27.12	0.24
27.16	0.01
27.2	0.24
27.24	0.01
27.28	0.24
27.32	0.01
27.36	0.24
27.4	0.01
27.44	0.24
27.48	0.01
27.52	0.24
27.56	0.01
27.6	0.23
27.64	0.01
27.68	0.24
27.72	0.01
27.76	0.23
27.8	0.01
27.84	0.24
27.88	0.01
27.92	0.23
27.96	0.01
28	0.24
28.04	0.01
28.08	0.23
28.12	0.01
28.16	0.23
28.2	0.02
28.24	0.23
28.28	0.01
28.32	0.23
28.36	0.01
28.4	0.23
28.44	0.01
28.48	0.24
28.52	0.02
28.56	0.24
28.6	0.01
28.64	0.23
28.68	0.02
28.72	0.23
28.76	0.02
28.8	0.23
28.84	0.02
28.88	0.23
28.92	0.02
28.96	0.23
29	0.02
29.04	0.24
29.08	0.01
29.12	0.21
29.16	0.03
29.2	0.24
29.24	0.01
29.28	0.24
29.32	0.02
29.36	0.23
29.4	0.02
29.44	0.24
29.48	0.02
29.52	0.23
29.56	0.02
29.6	0.23
29.64	0.02
29.68	0.23
29.72	0.02
29.76	0.23
29.8	0.02
29.84	0.23
29.88	0.02
29.92	0.23
29.96	0.02
30	0.23
30.04	0.02
30.08	0.23
30.12	0.02
30.16	0.23
30.2	0.02
30.24	0.23
30.28	0.02
30.32	0.23
30.36	0.02
30.4	0.23
30.44	0.02
30.48	0.23
30.52	0.03
30.56	0.22
30.6	0.02
30.64	0.23
30.68	0.02
30.72	0.22
30.76	0.02
30.8	0.23
30.84	0.02
30.88	0.23
30.92	0.02
30.96	0.23
31	0.02
31.04	0.23
31.08	0.02
31.12	0.23
31.16	0.03
31.2	0.22
31.24	0.03
31.28	0.22
31.32	0.03
31.36	0.22
31.4	0.03
31.44	0.22
31.48	0.03
31.52	0.22
31.56	0.03
31.6	0.22
31.64	0.03
31.68	0.23
31.72	0.03
31.76	0.22
31.8	0.03
31.84	0.22
31.88	0.03
31.92	0.22
31.96	0.03
32	0.22
32.04	0.03
32.08	0.22
32.12	0.03
32.16	0.22
32.2	0.03
32.24	0.22
32.28	0.03
32.32	0.22
32.36	0.03
32.4	0.22
32.44	0.03
32.48	0.22
32.52	0.03
32.56	0.22
32.6	0.03
32.64	0.22
32.68	0.03
32.72	0.22
32.76	0.03
32.8	0.22
32.84	0.03
32.88	0.22
32.92	0.03
32.96	0.22
33	0.03
33.04	0.22
33.08	0.03
33.12	0.22
33.16	0.03
33.2	0.22
33.24	0.03
33.28	0.22
33.32	0.03
33.36	0.22
33.4	0.04
33.44	0.22
33.48	0.03
33.52	0.22
33.56	0.03
33.6	0.22
33.64	0.03
33.68	0.21
33.72	0.04
33.76	0.21
33.8	0.04
33.84	0.21
33.88	0.04
33.92	0.21
33.96	0.04
34	0.21
34.04	0.04
34.08	0.21
34.12	0.04
34.16	0.21
34.2	0.04
34.24	0.21
34.28	0.04
34.32	0.21
34.36	0.04
34.4	0.21
34.44	0.04
34.48	0.21
34.52	0.04
34.56	0.21
34.6	0.04
34.64	0.21
34.68	0.04
34.72	0.21
34.76	0.04
34.8	0.21
34.84	0.04
34.88	0.21
34.92	0.04
34.96	0.21
35	0.04
35.04	0.21
35.08	0.04
35.12	0.21
35.16	0.04
35.2	0.2
35.24	0.04
35.28	0.21
35.32	0.04
35.36	0.21
35.4	0.04
35.44	0.21
35.48	0.04
35.52	0.2
35.56	0.05
35.6	0.2
35.64	0.04
35.68	0.2
35.72	0.05
35.76	0.2
35.8	0.05
35.84	0.2
35.88	0.04
35.92	0.2
35.96	0.05
36	0.2
36.04	0.05
36.08	0.2
36.12	0.05
36.16	0.2
36.2	0.05
36.24	0.2
36.28	0.05
36.32	0.2
36.36	0.05
36.4	0.2
36.44	0.05
36.48	0.2
36.52	0.05
36.56	0.2
36.6	0.05
36.64	0.2
36.68	0.05
36.72	0.2
36.76	0.05
36.8	0.2
36.84	0.05
36.88	0.2
36.92	0.05
36.96	0.2
37	0.05
37.04	0.2
37.08	0.05
37.12	0.2
37.16	0.05
37.2	0.2
37.24	0.05
37.28	0.2
37.32	0.05
37.36	0.2
37.4	0.05
37.44	0.2
37.48	0.05
37.52	0.2
37.56	0.06
37.6	0.2
37.64	0.05
37.68	0.19
37.72	0.05
37.76	0.2
37.8	0.05
37.84	0.2
37.88	0.06
37.92	0.19
37.96	0.06
38	0.19
38.04	0.05
38.08	0.19
38.12	0.06
38.16	0.19
38.2	0.06
38.24	0.19
38.28	0.06
38.32	0.19
38.36	0.06
38.4	0.19
38.44	0.06
38.48	0.19
38.52	0.06
38.56	0.19
38.6	0.06
38.64	0.19
38.68	0.06
38.72	0.19
38.76	0.06
38.8	0.19
38.84	0.06
38.88	0.19
38.92	0.06
38.96	0.18
39	0.06
39.04	0.17
39.08	0.05
39.12	0.19
39.16	0.06
39.2	0.19
39.24	0.07
39.28	0.19
39.32	0.06
39.36	0.19
39.4	0.06
39.44	0.19
39.48	0.07
39.52	0.19
39.56	0.07
39.6	0.19
39.64	0.07
39.68	0.19
39.72	0.07
39.76	0.18
39.8	0.07
39.84	0.18
39.88	0.06
39.92	0.18
39.96	0.07
40	0.18
40	0.07
40	0.18
40	0.07
40	0.18
40.4	0.07
40.4	0.18
40.4	0.07
40.4	0.18
40.4	0.07
40.4	0.18
40.4	0.07
40.4	0.18
40.4	0.07
40.4	0.18
40.8	0.07
40.8	0.18
40.8	0.07
40.8	0.18
40.8	0.07
40.8	0.18
40.8	0.07
40.8	0.18
40.8	0.08
40.8	0.18
41.2	0.07
41.2	0.18
41.2	0.07
41.2	0.18
41.2	0.07
41.2	0.17
41.2	0.07
41.2	0.18
41.2	0.07
41.2	0.17
41.6	0.08
41.6	0.17
41.6	0.07
41.6	0.17
41.6	0.08
41.6	0.17
41.6	0.08
41.6	0.17
41.6	0.08
41.6	0.17
42	0.08
42	0.17
42	0.08
42	0.17
42	0.08
42	0.17
42	0.08
42	0.17
42	0.08
42	0.17
42.4	0.08
42.4	0.17
42.4	0.08
42.4	0.17
42.4	0.08
42.4	0.17
42.4	0.08
42.4	0.17
42.4	0.08
42.4	0.17
42.8	0.08
42.8	0.17
42.8	0.08
42.8	0.17
42.8	0.09
42.8	0.17
42.8	0.08
42.8	0.17
42.8	0.08
42.8	0.17
43.2	0.08
43.2	0.16
43.2	0.09
43.2	0.16
43.2	0.09
43.2	0.16
43.2	0.09
43.2	0.16
43.2	0.09
43.2	0.16
43.6	0.09
43.6	0.16
43.6	0.09
43.6	0.16
43.6	0.09
43.6	0.16
43.6	0.09
43.6	0.16
43.6	0.09
43.6	0.16
44	0.09
44	0.16
44	0.09
44	0.16
44	0.09
44	0.16
44	0.09
44	0.16
44	0.09
44	0.16
44.4	0.09
44.4	0.16
44.4	0.09
44.4	0.16
44.4	0.09
44.4	0.15
44.4	0.09
44.4	0.15
44.4	0.09
44.4	0.15
44.8	0.09
44.8	0.15
44.8	0.1
44.8	0.15
44.8	0.1
44.8	0.15
44.8	0.1
44.8	0.15
44.8	0.1
44.8	0.15
45.2	0.1
45.2	0.15
45.2	0.1
45.2	0.15
45.2	0.1
45.2	0.150203
45.2	0.1
45.2	0.150203
45.2	0.1
45.2	0.149559
45.6	0.1
45.6	0.15
45.6	0.1
45.6	0.15
45.6	0.1
45.6	0.15
45.6	0.1
45.6	0.15
45.6	0.1
45.6	0.15
46	0.1
46	0.15
46	0.1
46	0.15
46	0.1
46	0.14
46	0.1
46	0.15
46	0.1
46	0.14
46.4	0.11
46.4	0.14
46.4	0.11
46.4	0.15
46.4	0.1
46.4	0.14
46.4	0.11
46.4	0.14
46.4	0.11
46.4	0.14
46.8	0.11
46.8	0.14
46.8	0.11
46.8	0.14
46.8	0.11
46.8	0.14
46.8	0.11
46.8	0.14
46.8	0.11
46.8	0.14
47.2	0.11
47.2	0.14
47.2	0.11
47.2	0.14
47.2	0.11
47.2	0.14
47.2	0.11
47.2	0.14
47.2	0.11
47.2	0.14
47.6	0.11
47.6	0.14
47.6	0.11
47.6	0.14
47.6	0.11
47.6	0.14
47.6	0.11
47.6	0.14
47.6	0.11
47.6	0.14
48	0.12
48	0.13
48	0.12
48	0.14
48	0.11
48	0.14
48	0.12
48	0.13
48	0.12
48	0.13
48.4	0.12
48.4	0.13
48.4	0.12
48.4	0.13
48.4	0.12
48.4	0.13
48.4	0.12
48.4	0.13
48.4	0.12
48.4	0.13
48.8	0.12
48.8	0.13
48.8	0.12
48.8	0.13
48.8	0.12
48.8	0.13
48.8	0.12
48.8	0.13
48.8	0.12
48.8	0.13
49.2	0.12
49.2	0.13
49.2	0.12
49.2	0.13
49.2	0.12
49.2	0.12
49.2	0.12
49.2	0.13
49.2	0.12
49.2	0.13
49.6	0.12
49.6	0.13
49.6	0.12
49.6	0.13
49.6	0.12
49.6	0.13
49.6	0.13
49.6	0.13
49.6	0.13
49.6	0.12
50	0.12
50	0.13
50	0.14
50	0.12
50	0.11
50	0.13
50	0.13
50	0.12
50	0.13
50	0.12
50.4	0.13
50.4	0.12
50.4	0.13
50.4	0.12
50.4	0.13
50.4	0.12
50.4	0.13
50.4	0.12
50.4	0.13
50.4	0.12
50.8	0.13
50.8	0.12
50.8	0.13
50.8	0.12
50.8	0.13
50.8	0.12
50.8	0.13
50.8	0.12
50.8	0.13
50.8	0.12
51.2	0.13
51.2	0.12
51.2	0.14
51.2	0.12
51.2	0.13
51.2	0.12
51.2	0.13
51.2	0.12
51.2	0.14
51.2	0.12
51.6	0.13
51.6	0.11
51.6	0.14
51.6	0.12
51.6	0.14
51.6	0.11
51.6	0.14
51.6	0.11
51.6	0.13
51.6	0.11
52	0.14
52	0.11
52	0.14
52	0.11
52	0.14
52	0.11
52	0.14
52	0.11
52	0.14
52	0.11
52.4	0.14
52.4	0.11
52.4	0.14
52.4	0.11
52.4	0.14
52.4	0.11
52.4	0.14
52.4	0.11
52.4	0.14
52.4	0.11
52.8	0.14
52.8	0.11
52.8	0.14
52.8	0.11
52.8	0.14
52.8	0.11
52.8	0.14
52.8	0.11
52.8	0.14
52.8	0.11
53.2	0.14
53.2	0.11
53.2	0.14
53.2	0.1
53.2	0.15
53.2	0.1
53.2	0.14
53.2	0.1
53.2	0.15
53.2	0.1
53.6	0.15
53.6	0.1
53.6	0.15
53.6	0.1
53.6	0.15
53.6	0.1
53.6	0.15
53.6	0.1
53.6	0.15
53.6	0.1
54	0.149237
54	0.1
54	0.150525
54	0.1
54	0.150847
54	0.1
54	0.15
54	0.1
54	0.15
54	0.1
54.4	0.15
54.4	0.1
54.4	0.15
54.4	0.1
54.4	0.15
54.4	0.1
54.4	0.15
54.4	0.1
54.4	0.15
54.4	0.09
54.8	0.15
54.8	0.09
54.8	0.15
54.8	0.1
54.8	0.15
54.8	0.1
54.8	0.16
54.8	0.09
54.8	0.16
54.8	0.09
55.2	0.16
55.2	0.09
55.2	0.16
55.2	0.09
55.2	0.16
55.2	0.09
55.2	0.16
55.2	0.09
55.2	0.16
55.2	0.09
55.6	0.16
55.6	0.09
55.6	0.16
55.6	0.09
55.6	0.16
55.6	0.09
55.6	0.16
55.6	0.09
55.6	0.16
55.6	0.09
56	0.16
56	0.09
56	0.16
56	0.09
56	0.16
56	0.09
56	0.16
56	0.09
56	0.16
56	0.09
56.4	0.16
56.4	0.09
56.4	0.16
56.4	0.09
56.4	0.16
56.4	0.08
56.4	0.16
56.4	0.09
56.4	0.16
56.4	0.08
56.8	0.16
56.8	0.09
56.8	0.17
56.8	0.08
56.8	0.16
56.8	0.08
56.8	0.16
56.8	0.08
56.8	0.17
56.8	0.08
57.2	0.17
57.2	0.08
57.2	0.17
57.2	0.08
57.2	0.17
57.2	0.08
57.2	0.17
57.2	0.08
57.2	0.17
57.2	0.08
57.6	0.17
57.6	0.08
57.6	0.17
57.6	0.08
57.6	0.17
57.6	0.08
57.6	0.17
57.6	0.08
57.6	0.17
57.6	0.08
58	0.17
58	0.08
58	0.17
58	0.08
58	0.17
58	0.08
58	0.17
58	0.08
58	0.17
58	0.08
58.4	0.17
58.4	0.08
58.4	0.17
58.4	0.08
58.4	0.17
58.4	0.07
58.4	0.18
58.4	0.07
58.4	0.18
58.4	0.08
58.8	0.18
58.8	0.07
58.8	0.17
58.8	0.07
58.8	0.17
58.8	0.07
58.8	0.18
58.8	0.07
58.8	0.18
58.8	0.07
59.2	0.18
59.2	0.07
59.2	0.18
59.2	0.07
59.2	0.18
59.2	0.07
59.2	0.18
59.2	0.07
59.2	0.18
59.2	0.07
59.6	0.18
59.6	0.07
59.6	0.18
59.6	0.07
59.6	0.18
59.6	0.07
59.6	0.18
59.6	0.07
59.6	0.18
59.6	0.07
60	0.18
60	0.07
60	0.18
60	0.07
60	0.18
60	0.07
60	0.18
60	0.07
60	0.18
60	0.07
60.4	0.18
60.4	0.07
60.4	0.18
60.4	0.07
60.4	0.18
60.4	0.06
60.4	0.18
60.4	0.06
60.4	0.18
60.4	0.07
60.8	0.19
60.8	0.06
60.8	0.18
60.8	0.06
60.8	0.19
60.8	0.07
60.8	0.18
60.8	0.07
60.8	0.19
60.8	0.06
61.2	0.18
61.2	0.06
61.2	0.18
61.2	0.06
61.2	0.19
61.2	0.06
61.2	0.19
61.2	0.06
61.2	0.19
61.2	0.06
61.6	0.19
61.6	0.06
61.6	0.19
61.6	0.06
61.6	0.19
61.6	0.06
61.6	0.19
61.6	0.06
61.6	0.19
61.6	0.06
62	0.19
62	0.06
62	0.19
62	0.06
62	0.19
62	0.06
62	0.19
62	0.06
62	0.19
62	0.06
62.4	0.19
62.4	0.06
62.4	0.19
62.4	0.06
62.4	0.19
62.4	0.06
62.4	0.19
62.4	0.06
62.4	0.19
62.4	0.06
62.8	0.19
62.8	0.06
62.8	0.19
62.8	0.06
62.8	0.19
62.8	0.05
62.8	0.19
62.8	0.05
62.8	0.19
62.8	0.05
63.2	0.19
63.2	0.05
63.2	0.19
63.2	0.05
63.2	0.2
63.2	0.05
63.2	0.19
63.2	0.05
63.2	0.2
63.2	0.05
63.6	0.2
63.6	0.05
63.6	0.2
63.6	0.05
63.6	0.2
63.6	0.05
63.6	0.2
63.6	0.05
63.6	0.2
63.6	0.05
64	0.2
64	0.05
64	0.2
64	0.05
64	0.2
64	0.05
64	0.2
64	0.05
64	0.2
64	0.05
64.4	0.2
64.4	0.05
64.4	0.2
64.4	0.05
64.4	0.2
64.4	0.05
64.4	0.2
64.4	0.05
64.4	0.2
64.4	0.05
64.8	0.2
64.8	0.05
64.8	0.2
64.8	0.05
64.8	0.2
64.8	0.05
64.8	0.2
64.8	0.05
64.8	0.2
64.8	0.05
65.2	0.2
65.2	0.05
65.2	0.2
65.2	0.04
65.2	0.2
65.2	0.04
65.2	0.2
65.2	0.04
65.2	0.2
65.2	0.04
65.6	0.2
65.6	0.04
65.6	0.2
65.6	0.04
65.6	0.21
65.6	0.04
65.6	0.21
65.6	0.04
65.6	0.21
65.6	0.04
66	0.2
66	0.04
66	0.21
66	0.04
66	0.21
66	0.04
66	0.21
66	0.04
66	0.21
66	0.04
66.4	0.21
66.4	0.04
66.4	0.21
66.4	0.04
66.4	0.21
66.4	0.04
66.4	0.21
66.4	0.04
66.4	0.21
66.4	0.04
66.8	0.21
66.8	0.04
66.8	0.21
66.8	0.04
66.8	0.21
66.8	0.04
66.8	0.21
66.8	0.04
66.8	0.21
66.8	0.04
67.2	0.21
67.2	0.04
67.2	0.21
67.2	0.04
67.2	0.21
67.2	0.04
67.2	0.21
67.2	0.04
67.2	0.21
67.2	0.03
67.6	0.21
67.6	0.04
67.6	0.21
67.6	0.03
67.6	0.21
67.6	0.03
67.6	0.21
67.6	0.03
67.6	0.21
67.6	0.03
68	0.21
68	0.03
68	0.21
68	0.03
68	0.21
68	0.03
68	0.21
68	0.03
68	0.22
68	0.03
68.4	0.22
68.4	0.03
68.4	0.22
68.4	0.03
68.4	0.22
68.4	0.03
68.4	0.21
68.4	0.03
68.4	0.22
68.4	0.03
68.8	0.22
68.8	0.03
68.8	0.22
68.8	0.03
68.8	0.22
68.8	0.03
68.8	0.22
68.8	0.03
68.8	0.22
68.8	0.03
69.2	0.22
69.2	0.03
69.2	0.22
69.2	0.03
69.2	0.22
69.2	0.03
69.2	0.22
69.2	0.03
69.2	0.22
69.2	0.03
69.6	0.22
69.6	0.03
69.6	0.22
69.6	0.03
69.6	0.22
69.6	0.03
69.6	0.22
69.6	0.03
69.6	0.22
69.6	0.03
70	0.22
70	0.03
70	0.22
70	0.02
70	0.22
70	0.03
70	0.22
70	0.02
70	0.22
70	0.03
70.4	0.22
70.4	0.03
70.4	0.22
70.4	0.03
70.4	0.22
70.4	0.03
70.4	0.22
70.4	0.02
70.4	0.22
70.4	0.02
70.8	0.22
70.8	0.02
70.8	0.22
70.8	0.02
70.8	0.22
70.8	0.02
70.8	0.22
70.8	0.02
70.8	0.22
70.8	0.03
71.2	0.23
71.2	0.02
71.2	0.23
71.2	0.02
71.2	0.23
71.2	0.03
71.2	0.23
71.2	0.02
71.2	0.22
71.2	0.02
71.6	0.23
71.6	0.02
71.6	0.23
71.6	0.03
71.6	0.22
71.6	0.02
71.6	0.23
71.6	0.02
71.6	0.23
71.6	0.02
72	0.22
72	0.02
72	0.23
72	0.02
72	0.23
72	0.02
72	0.23
72	0.02
72	0.23
72	0.02
72.4	0.23
72.4	0.02
72.4	0.23
72.4	0.02
72.4	0.23
72.4	0.02
72.4	0.23
72.4	0.02
72.4	0.23
72.4	0.02
72.8	0.23
72.8	0.02
72.8	0.23
72.8	0.02
72.8	0.23
72.8	0.02
72.8	0.23
72.8	0.02
72.8	0.23
72.8	0.02
73.2	0.23
73.2	0.02
73.2	0.23
73.2	0.02
73.2	0.23
73.2	0.02
73.2	0.23
73.2	0.02
73.2	0.23
73.2	0.02
73.6	0.23
73.6	0.02
73.6	0.23
73.6	0.02
73.6	0.23
73.6	0.02
73.6	0.23
73.6	0.02
73.6	0.23
73.6	0.02
74	0.23
74	0.02
74	0.23
74	0.02
74	0.23
74	0.02
74	0.23
74	0.02
74	0.23
74	0.02
74.4	0.23
74.4	0.02
74.4	0.23
74.4	0.02
74.4	0.23
74.4	0.01
74.4	0.23
74.4	0.02
74.4	0.23
74.4	0.01
74.8	0.23
74.8	0.02
74.8	0.24
74.8	0.02
74.8	0.23
74.8	0.02
74.8	0.23
74.8	0.02
74.8	0.24
74.8	0.01
75.2	0.23
75.2	0.02
75.2	0.24
75.2	0.01
75.2	0.23
75.2	0.01
75.2	0.24
75.2	0.01
75.2	0.23
75.2	0.01
75.6	0.23
75.6	0.01
75.6	0.23
75.6	0.01
75.6	0.24
75.6	0.01
75.6	0.24
75.6	0.01
75.6	0.24
75.6	0.01
76	0.24
76	0.01
76	0.24
76	0.01
76	0.23
76	0.01
76	0.23
76	0.01
76	0.24
76	0.01
76.4	0.24
76.4	0.01
76.4	0.24
76.4	0.01
76.4	0.24
76.4	0.01
76.4	0.24
76.4	0.01
76.4	0.24
76.4	0.01
76.8	0.24
76.8	0.01
76.8	0.24
76.8	0.01
76.8	0.24
76.8	0.01
76.8	0.24
76.8	0.01
76.8	0.24
76.8	0.01
77.2	0.24
77.2	0.01
77.2	0.24
77.2	0.01
77.2	0.24
77.2	0.01
77.2	0.24
77.2	0.01
77.2	0.24
77.2	0.01
77.6	0.24
77.6	0.01
77.6	0.24
77.6	0.01
77.6	0.24
77.6	0.01
77.6	0.23
77.6	0.01
77.6	0.24
77.6	0.01
78	0.24
78	0.01
78	0.24
78	0.01
78	0.25
78	0.01
78	0.25
78	0.02
78	0.25
78	0.01
78.4	0.24
78.4	0.01
78.4	0.24
78.4	0
78.4	0.23
78.4	-0.01
78.4	0.21
78.4	-0.05
78.4	0.16
78.4	-0.09
78.8	0.14
78.8	-0.09
78.8	0.16
78.8	-0.06
78.8	0.18
78.8	-0.04
78.8	0.21
78.8	-0.02
78.8	0.22
78.8	-0.01
79.2	0.23
79.2	-0.01
79.2	0.24
79.2	0
79.2	0.23
79.2	-0.01
79.2	0.22
79.2	-0.02
79.2	0.21
79.2	-0.04
79.6	0.16
79.6	-0.14
79.6	0.04
79.6	-0.25
79.6	-0.02
79.6	-0.27
79.6	0
79.6	-0.2
79.6	0.08
79.6	-0.12
80	0.13
80	-0.09
80	0.16
80	-0.06
80	0.19
80	-0.05
80	0.2
[truncated: 498,498+ more rows]

## Sheet: FTIR patterns of the HS yarn, P
创建为新数据集	fenmo	创建为新数据集	sx-1	创建为新数据集	qsh
cm-1	A	cm-1	A	cm-1	A
4000	0.1032	4000	-0.004	4000	-0.0139
3999	0.1031	3999	-0.0039	3999	-0.014
3998	0.1031	3998	-0.0038	3998	-0.0141
3997	0.1031	3997	-0.0038	3997	-0.0141
3996	0.1031	3996	-0.0039	3996	-0.0141
3995	0.1031	3995	-0.0041	3995	-0.014
3994	0.1031	3994	-0.0042	3994	-0.0139
3993	0.1031	3993	-0.0041	3993	-0.0136
3992	0.1031	3992	-0.004	3992	-0.0134
3991	0.103	3991	-0.0038	3991	-0.0131
3990	0.103	3990	-0.0037	3990	-0.0131
3989	0.103	3989	-0.0037	3989	-0.0132
3988	0.103	3988	-0.0036	3988	-0.0135
3987	0.103	3987	-0.0035	3987	-0.0136
3986	0.103	3986	-0.0033	3986	-0.0136
3985	0.103	3985	-0.0033	3985	-0.0135
3984	0.103	3984	-0.0033	3984	-0.0134
3983	0.103	3983	-0.0034	3983	-0.0134
3982	0.103	3982	-0.0036	3982	-0.0135
3981	0.103	3981	-0.0037	3981	-0.0136
3980	0.103	3980	-0.0038	3980	-0.0137
3979	0.103	3979	-0.0039	3979	-0.0138
3978	0.103	3978	-0.0038	3978	-0.0138
3977	0.103	3977	-0.0037	3977	-0.0139
3976	0.103	3976	-0.0037	3976	-0.0139
3975	0.103	3975	-0.0036	3975	-0.0139
3974	0.103	3974	-0.0035	3974	-0.0138
3973	0.103	3973	-0.0035	3973	-0.0136
3972	0.103	3972	-0.0036	3972	-0.0135
3971	0.103	3971	-0.0037	3971	-0.0134
3970	0.103	3970	-0.0038	3970	-0.0134
3969	0.1029	3969	-0.004	3969	-0.0134
3968	0.1029	3968	-0.0041	3968	-0.0134
3967	0.103	3967	-0.0041	3967	-0.0133
3966	0.103	3966	-0.0039	3966	-0.0132
3965	0.103	3965	-0.0037	3965	-0.0132
3964	0.1031	3964	-0.0036	3964	-0.0134
3963	0.1031	3963	-0.0037	3963	-0.0137
3962	0.1031	3962	-0.0038	3962	-0.0139
3961	0.1031	3961	-0.0038	3961	-0.014
3960	0.1031	3960	-0.0037	3960	-0.0138
3959	0.1031	3959	-0.0036	3959	-0.0136
3958	0.103	3958	-0.0034	3958	-0.0134
3957	0.103	3957	-0.0034	3957	-0.0134
3956	0.103	3956	-0.0034	3956	-0.0134
3955	0.103	3955	-0.0035	3955	-0.0135
3954	0.1031	3954	-0.0036	3954	-0.0136
3953	0.103	3953	-0.0037	3953	-0.0138
3952	0.103	3952	-0.0037	3952	-0.014
3951	0.103	3951	-0.0038	3951	-0.0141
3950	0.103	3950	-0.0039	3950	-0.0139
3949	0.103	3949	-0.0039	3949	-0.0136
3948	0.103	3948	-0.004	3948	-0.0133
3947	0.103	3947	-0.004	3947	-0.0131
3946	0.1031	3946	-0.0038	3946	-0.0131
3945	0.1032	3945	-0.0037	3945	-0.0133
3944	0.1032	3944	-0.0035	3944	-0.0136
3943	0.1031	3943	-0.0034	3943	-0.0139
3942	0.1031	3942	-0.0035	3942	-0.0142
3941	0.1031	3941	-0.0036	3941	-0.0143
3940	0.1032	3940	-0.0038	3940	-0.0143
3939	0.1032	3939	-0.004	3939	-0.0142
3938	0.1033	3938	-0.0041	3938	-0.0141
3937	0.1033	3937	-0.004	3937	-0.0139
3936	0.1034	3936	-0.004	3936	-0.0137
3935	0.1035	3935	-0.004	3935	-0.0135
3934	0.1035	3934	-0.004	3934	-0.0134
3933	0.1035	3933	-0.004	3933	-0.0134
3932	0.1035	3932	-0.004	3932	-0.0135
3931	0.1036	3931	-0.004	3931	-0.0135
3930	0.1036	3930	-0.0039	3930	-0.0135
3929	0.1037	3929	-0.0038	3929	-0.0135
3928	0.1037	3928	-0.0037	3928	-0.0136
3927	0.1038	3927	-0.0036	3927	-0.0138
3926	0.1038	3926	-0.0034	3926	-0.0139
3925	0.1038	3925	-0.0033	3925	-0.0138
3924	0.1038	3924	-0.0032	3924	-0.0135
3923	0.1039	3923	-0.0032	3923	-0.0133
3922	0.1041	3922	-0.0032	3922	-0.0131
3921	0.1043	3921	-0.0033	3921	-0.013
3920	0.1044	3920	-0.0034	3920	-0.0131
3919	0.1046	3919	-0.0034	3919	-0.0132
3918	0.1048	3918	-0.0033	3918	-0.0134
3917	0.1049	3917	-0.0032	3917	-0.0134
3916	0.105	3916	-0.003	3916	-0.0133
3915	0.105	3915	-0.0029	3915	-0.013
3914	0.1051	3914	-0.0028	3914	-0.0128
3913	0.1052	3913	-0.0028	3913	-0.0126
3912	0.1053	3912	-0.0028	3912	-0.0126
3911	0.1054	3911	-0.0029	3911	-0.0126
3910	0.1054	3910	-0.0031	3910	-0.0127
3909	0.1056	3909	-0.0033	3909	-0.0126
3908	0.1057	3908	-0.0037	3908	-0.0125
3907	0.1058	3907	-0.004	3907	-0.0125
3906	0.1059	3906	-0.0042	3906	-0.0126
3905	0.1061	3905	-0.0042	3905	-0.0128
3904	0.1062	3904	-0.0039	3904	-0.0129
3903	0.1063	3903	-0.0037	3903	-0.0129
3902	0.1065	3902	-0.0036	3902	-0.013
3901	0.1067	3901	-0.0037	3901	-0.0131
3900	0.1067	3900	-0.004	3900	-0.0134
3899	0.1066	3899	-0.0041	3899	-0.0136
3898	0.1066	3898	-0.0039	3898	-0.0137
3897	0.1067	3897	-0.0036	3897	-0.0137
3896	0.1067	3896	-0.0032	3896	-0.0137
3895	0.1067	3895	-0.003	3895	-0.0136
3894	0.1068	3894	-0.003	3894	-0.0135
3893	0.1068	3893	-0.0031	3893	-0.0132
3892	0.1067	3892	-0.0033	3892	-0.013
3891	0.1065	3891	-0.0033	3891	-0.0128
3890	0.1064	3890	-0.0032	3890	-0.0127
3889	0.1065	3889	-0.003	3889	-0.0126
3888	0.1066	3888	-0.0029	3888	-0.0127
3887	0.1066	3887	-0.003	3887	-0.0127
3886	0.1065	3886	-0.0031	3886	-0.0127
3885	0.1063	3885	-0.0031	3885	-0.0126
3884	0.1063	3884	-0.003	3884	-0.0126
3883	0.1063	3883	-0.0029	3883	-0.0127
3882	0.1062	3882	-0.0029	3882	-0.013
3881	0.1059	3881	-0.003	3881	-0.0132
3880	0.1055	3880	-0.003	3880	-0.0132
3879	0.1054	3879	-0.0029	3879	-0.0131
3878	0.1054	3878	-0.0029	3878	-0.0129
3877	0.1054	3877	-0.0029	3877	-0.0128
3876	0.1054	3876	-0.003	3876	-0.0128
3875	0.1052	3875	-0.0031	3875	-0.0128
3874	0.1049	3874	-0.0033	3874	-0.0129
3873	0.1048	3873	-0.0034	3873	-0.013
3872	0.1049	3872	-0.0036	3872	-0.0132
3871	0.105	3871	-0.0037	3871	-0.0133
3870	0.1049	3870	-0.0037	3870	-0.0134
3869	0.1049	3869	-0.0037	3869	-0.0133
3868	0.105	3868	-0.0037	3868	-0.0133
3867	0.1052	3867	-0.0037	3867	-0.0132
3866	0.1053	3866	-0.0036	3866	-0.0131
3865	0.1052	3865	-0.0035	3865	-0.0129
3864	0.1052	3864	-0.0034	3864	-0.0126
3863	0.1053	3863	-0.0035	3863	-0.0125
3862	0.1054	3862	-0.0036	3862	-0.0126
3861	0.1054	3861	-0.0038	3861	-0.0126
3860	0.1054	3860	-0.0039	3860	-0.0127
3859	0.1052	3859	-0.0041	3859	-0.0127
3858	0.1049	3858	-0.0042	3858	-0.0129
3857	0.1045	3857	-0.0042	3857	-0.0133
3856	0.1044	3856	-0.0042	3856	-0.0137
3855	0.1045	3855	-0.004	3855	-0.0139
3854	0.1045	3854	-0.0038	3854	-0.014
3853	0.1044	3853	-0.0037	3853	-0.0141
3852	0.1044	3852	-0.0036	3852	-0.0142
3851	0.1047	3851	-0.0034	3851	-0.014
3850	0.1049	3850	-0.0032	3850	-0.0137
3849	0.1049	3849	-0.003	3849	-0.0133
3848	0.1049	3848	-0.0028	3848	-0.0127
3847	0.1049	3847	-0.0029	3847	-0.0123
3846	0.1049	3846	-0.0029	3846	-0.012
3845	0.1048	3845	-0.003	3845	-0.0119
3844	0.1046	3844	-0.003	3844	-0.0119
3843	0.1043	3843	-0.003	3843	-0.0119
3842	0.1041	3842	-0.003	3842	-0.0121
3841	0.1039	3841	-0.0031	3841	-0.0125
3840	0.1037	3840	-0.0033	3840	-0.0128
3839	0.1036	3839	-0.0035	3839	-0.0129
3838	0.1035	3838	-0.0035	3838	-0.0129
3837	0.1035	3837	-0.0034	3837	-0.0128
3836	0.1035	3836	-0.0032	3836	-0.0129
3835	0.1035	3835	-0.0029	3835	-0.0131
3834	0.1035	3834	-0.0025	3834	-0.0133
3833	0.1035	3833	-0.0024	3833	-0.0133
3832	0.1034	3832	-0.0024	3832	-0.0131
3831	0.1035	3831	-0.0026	3831	-0.0127
3830	0.1036	3830	-0.0029	3830	-0.0123
3829	0.1036	3829	-0.0032	3829	-0.0121
3828	0.1036	3828	-0.0034	3828	-0.012
3827	0.1035	3827	-0.0034	3827	-0.012
3826	0.1033	3826	-0.0033	3826	-0.0119
3825	0.1033	3825	-0.0031	3825	-0.0118
3824	0.1034	3824	-0.0029	3824	-0.0116
3823	0.1035	3823	-0.003	3823	-0.0116
3822	0.1034	3822	-0.0032	3822	-0.0116
3821	0.103	3821	-0.0035	3821	-0.0117
3820	0.1028	3820	-0.0037	3820	-0.0119
3819	0.1029	3819	-0.0039	3819	-0.0123
3818	0.103	3818	-0.004	3818	-0.0128
3817	0.1031	3817	-0.0042	3817	-0.0133
3816	0.103	3816	-0.0042	3816	-0.0136
3815	0.1029	3815	-0.0041	3815	-0.0136
3814	0.103	3814	-0.0039	3814	-0.0135
3813	0.1031	3813	-0.0036	3813	-0.0134
3812	0.1031	3812	-0.0033	3812	-0.0133
3811	0.103	3811	-0.0031	3811	-0.0132
3810	0.1029	3810	-0.0032	3810	-0.013
3809	0.1029	3809	-0.0035	3809	-0.0128
3808	0.1029	3808	-0.0038	3808	-0.0126
3807	0.1027	3807	-0.004	3807	-0.0125
3806	0.1025	3806	-0.004	3806	-0.0123
3805	0.1026	3805	-0.0039	3805	-0.0121
3804	0.1027	3804	-0.0039	3804	-0.012
3803	0.1028	3803	-0.0039	3803	-0.012
3802	0.1027	3802	-0.0037	3802	-0.0122
3801	0.1026	3801	-0.0033	3801	-0.0124
3800	0.1027	3800	-0.0029	3800	-0.0126
3799	0.1029	3799	-0.0027	3799	-0.0128
3798	0.103	3798	-0.0026	3798	-0.0128
3797	0.103	3797	-0.0026	3797	-0.0128
3796	0.1029	3796	-0.0028	3796	-0.0126
3795	0.1029	3795	-0.003	3795	-0.0124
3794	0.103	3794	-0.0032	3794	-0.0123
3793	0.103	3793	-0.0034	3793	-0.0122
3792	0.103	3792	-0.0036	3792	-0.0123
3791	0.103	3791	-0.0036	3791	-0.0125
3790	0.103	3790	-0.0036	3790	-0.0127
3789	0.103	3789	-0.0034	3789	-0.0128
3788	0.103	3788	-0.0033	3788	-0.0128
3787	0.1031	3787	-0.0031	3787	-0.0126
3786	0.1031	3786	-0.0031	3786	-0.0123
3785	0.103	3785	-0.003	3785	-0.0121
3784	0.1029	3784	-0.003	3784	-0.012
3783	0.103	3783	-0.003	3783	-0.0118
3782	0.103	3782	-0.0029	3782	-0.0117
3781	0.103	3781	-0.003	3781	-0.0116
3780	0.103	3780	-0.0031	3780	-0.0117
3779	0.1029	3779	-0.0031	3779	-0.0119
3778	0.1028	3778	-0.0031	3778	-0.0122
3777	0.1029	3777	-0.003	3777	-0.0124
3776	0.1029	3776	-0.0029	3776	-0.0125
3775	0.1029	3775	-0.003	3775	-0.0125
3774	0.1029	3774	-0.0032	3774	-0.0124
3773	0.103	3773	-0.0034	3773	-0.0122
3772	0.103	3772	-0.0034	3772	-0.0119
3771	0.1029	3771	-0.0033	3771	-0.0116
3770	0.1028	3770	-0.0032	3770	-0.0113
3769	0.1027	3769	-0.0031	3769	-0.0112
3768	0.1028	3768	-0.0032	3768	-0.0113
3767	0.1029	3767	-0.0033	3767	-0.0115
3766	0.1028	3766	-0.0032	3766	-0.0117
3765	0.1028	3765	-0.003	3765	-0.0117
3764	0.1027	3764	-0.0028	3764	-0.0117
3763	0.1028	3763	-0.0026	3763	-0.0115
3762	0.1029	3762	-0.0026	3762	-0.0113
3761	0.1029	3761	-0.0028	3761	-0.0112
3760	0.1028	3760	-0.0029	3760	-0.0111
3759	0.1028	3759	-0.0031	3759	-0.0112
3758	0.1027	3758	-0.0031	3758	-0.0114
3757	0.1026	3757	-0.0032	3757	-0.0116
3756	0.1025	3756	-0.0033	3756	-0.0118
3755	0.1024	3755	-0.0035	3755	-0.012
3754	0.1023	3754	-0.0038	3754	-0.0121
3753	0.1023	3753	-0.0041	3753	-0.0121
3752	0.1024	3752	-0.0042	3752	-0.0119
3751	0.1025	3751	-0.0041	3751	-0.0118
3750	0.1024	3750	-0.004	3750	-0.0119
3749	0.1024	3749	-0.004	3749	-0.0122
3748	0.1024	3748	-0.0042	3748	-0.0125
3747	0.1026	3747	-0.0042	3747	-0.0127
3746	0.1029	3746	-0.0039	3746	-0.0129
3745	0.103	3745	-0.0033	3745	-0.0128
3744	0.103	3744	-0.0029	3744	-0.0128
3743	0.1032	3743	-0.0027	3743	-0.0128
3742	0.1035	3742	-0.0027	3742	-0.0129
3741	0.1037	3741	-0.0026	3741	-0.0129
3740	0.1037	3740	-0.0023	3740	-0.0129
3739	0.1038	3739	-0.0018	3739	-0.0127
3738	0.1041	3738	-0.0014	3738	-0.0123
3737	0.1042	3737	-0.0014	3737	-0.0118
3736	0.1042	3736	-0.0015	3736	-0.0113
3735	0.104	3735	-0.0016	3735	-0.0107
3734	0.1039	3734	-0.0016	3734	-0.0104
3733	0.1038	3733	-0.0017	3733	-0.0104
3732	0.1038	3732	-0.002	3732	-0.0108
3731	0.1038	3731	-0.0023	3731	-0.0113
3730	0.1041	3730	-0.0025	3730	-0.0117
3729	0.1044	3729	-0.0025	3729	-0.012
3728	0.1045	3728	-0.0023	3728	-0.0122
3727	0.1046	3727	-0.0023	3727	-0.0124
3726	0.1047	3726	-0.0024	3726	-0.0127
3725	0.1047	3725	-0.0026	3725	-0.013
3724	0.1048	3724	-0.0028	3724	-0.0133
3723	0.1048	3723	-0.003	3723	-0.0134
3722	0.1048	3722	-0.0031	3722	-0.0134
3721	0.1049	3721	-0.0031	3721	-0.0134
3720	0.1051	3720	-0.0031	3720	-0.0134
3719	0.1052	3719	-0.0031	3719	-0.0134
3718	0.1053	3718	-0.0031	3718	-0.0133
3717	0.1053	3717	-0.0032	3717	-0.0131
3716	0.1055	3716	-0.0032	3716	-0.0129
3715	0.1057	3715	-0.003	3715	-0.0126
3714	0.1061	3714	-0.0027	3714	-0.0123
3713	0.1066	3713	-0.0022	3713	-0.0121
3712	0.1071	3712	-0.0017	3712	-0.012
3711	0.1077	3711	-0.0013	3711	-0.012
3710	0.1081	3710	-0.0011	3710	-0.0118
3709	0.1085	3709	-0.0013	3709	-0.0118
3708	0.1088	3708	-0.0019	3708	-0.0118
3707	0.109	3707	-0.0025	3707	-0.0119
3706	0.1092	3706	-0.0032	3706	-0.012
3705	0.1095	3705	-0.0036	3705	-0.0123
3704	0.1097	3704	-0.0038	3704	-0.0125
3703	0.1098	3703	-0.0037	3703	-0.0126
3702	0.1099	3702	-0.0033	3702	-0.0124
3701	0.11	3701	-0.0026	3701	-0.0119
3700	0.1102	3700	-0.002	3700	-0.0115
3699	0.1104	3699	-0.0017	3699	-0.0112
3698	0.1106	3698	-0.0017	3698	-0.0111
3697	0.1107	3697	-0.0019	3697	-0.0111
3696	0.1107	3696	-0.0022	3696	-0.0111
3695	0.1107	3695	-0.0024	3695	-0.0112
3694	0.1107	3694	-0.0025	3694	-0.0112
3693	0.1106	3693	-0.0026	3693	-0.0113
3692	0.1104	3692	-0.003	3692	-0.0115
3691	0.1103	3691	-0.0033	3691	-0.0118
3690	0.1102	3690	-0.0032	3690	-0.012
3689	0.1102	3689	-0.0027	3689	-0.0119
3688	0.1102	3688	-0.0021	3688	-0.0116
3687	0.1105	3687	-0.0019	3687	-0.0113
3686	0.1108	3686	-0.0019	3686	-0.0112
3685	0.1109	3685	-0.0019	3685	-0.0112
3684	0.111	3684	-0.0017	3684	-0.011
3683	0.111	3683	-0.0013	3683	-0.0107
3682	0.1111	3682	-0.0011	3682	-0.0104
3681	0.1111	3681	-0.0011	3681	-0.01
3680	0.111	3680	-0.0014	3680	-0.0099
3679	0.1109	3679	-0.0019	3679	-0.01
3678	0.111	3678	-0.0024	3678	-0.0101
3677	0.1112	3677	-0.0028	3677	-0.0102
3676	0.1111	3676	-0.0029	3676	-0.0101
3675	0.1108	3675	-0.0026	3675	-0.0099
3674	0.1108	3674	-0.0022	3674	-0.0099
3673	0.1109	3673	-0.0019	3673	-0.01
3672	0.1111	3672	-0.0017	3672	-0.0098
3671	0.1111	3671	-0.0015	3671	-0.0094
3670	0.1111	3670	-0.0014	3670	-0.0091
3669	0.1111	3669	-0.0014	3669	-0.0092
3668	0.1112	3668	-0.0018	3668	-0.0099
3667	0.1113	3667	-0.0022	3667	-0.0106
3666	0.1114	3666	-0.0026	3666	-0.0111
3665	0.1114	3665	-0.0026	3665	-0.0111
3664	0.1115	3664	-0.0024	3664	-0.0108
3663	0.1115	3663	-0.0022	3663	-0.0105
3662	0.1116	3662	-0.002	3662	-0.0103
3661	0.1116	3661	-0.0021	3661	-0.0103
3660	0.1116	3660	-0.0023	3660	-0.0104
3659	0.1116	3659	-0.0025	3659	-0.0105
3658	0.1117	3658	-0.0026	3658	-0.0104
3657	0.1118	3657	-0.0024	3657	-0.01
3656	0.1119	3656	-0.0022	3656	-0.0096
3655	0.112	3655	-0.0021	3655	-0.0093
3654	0.1121	3654	-0.0021	3654	-0.0091
3653	0.1123	3653	-0.0022	3653	-0.0091
3652	0.1124	3652	-0.0024	3652	-0.0089
3651	0.1125	3651	-0.0025	3651	-0.0089
3650	0.1127	3650	-0.0025	3650	-0.009
3649	0.113	3649	-0.0025	3649	-0.0091
3648	0.1132	3648	-0.0024	3648	-0.0091
3647	0.1134	3647	-0.0021	3647	-0.0089
3646	0.1136	3646	-0.0015	3646	-0.0085
3645	0.1139	3645	-0.0008	3645	-0.0081
3644	0.1142	3644	-0.0004	3644	-0.008
3643	0.1144	3643	-0.0003	3643	-0.008
3642	0.1146	3642	-0.0006	3642	-0.0083
3641	0.1149	3641	-0.0009	3641	-0.0085
3640	0.1152	3640	-0.0011	3640	-0.0085
3639	0.1155	3639	-0.0009	3639	-0.0083
3638	0.1157	3638	-0.0005	3638	-0.008
3637	0.116	3637	-0.0001	3637	-0.0079
3636	0.1164	3636	0.0003	3636	-0.0078
3635	0.1167	3635	0.0006	3635	-0.0077
3634	0.1169	3634	0.0009	3634	-0.0075
3633	0.1172	3633	0.001	3633	-0.0072
3632	0.1176	3632	0.0009	3632	-0.0071
3631	0.1181	3631	0.0006	3631	-0.0071
3630	0.1186	3630	0.0002	3630	-0.0074
3629	0.1191	3629	-0.0003	3629	-0.0077
3628	0.1196	3628	-0.0005	3628	-0.0079
3627	0.1202	3627	-0.0004	3627	-0.008
3626	0.1208	3626	0	3626	-0.0079
3625	0.1211	3625	0.0003	3625	-0.0077
3624	0.1214	3624	0.0004	3624	-0.0074
3623	0.1217	3623	0.0003	3623	-0.0073
3622	0.122	3622	-0.0001	3622	-0.0073
3621	0.1222	3621	-0.0003	3621	-0.0071
3620	0.1225	3620	-0.0001	3620	-0.0067
3619	0.1228	3619	0.0004	3619	-0.0062
3618	0.1232	3618	0.0007	3618	-0.0059
3617	0.1236	3617	0.0006	3617	-0.006
3616	0.1241	3616	0.0001	3616	-0.0064
3615	0.1243	3615	-0.0003	3615	-0.0068
3614	0.1245	3614	-0.0003	3614	-0.0068
3613	0.1246	3613	-0.0001	3613	-0.0064
3612	0.1249	3612	0.0002	3612	-0.0058
3611	0.1253	3611	0.0004	3611	-0.0053
3610	0.1257	3610	0.0005	3610	-0.0051
3609	0.1261	3609	0.0007	3609	-0.005
3608	0.1264	3608	0.0011	3608	-0.0051
3607	0.1266	3607	0.0015	3607	-0.0051
3606	0.1268	3606	0.0016	3606	-0.0052
3605	0.127	3605	0.0016	3605	-0.0057
3604	0.1272	3604	0.0014	3604	-0.0061
3603	0.1275	3603	0.0011	3603	-0.0062
3602	0.1277	3602	0.0009	3602	-0.006
3601	0.128	3601	0.0008	3601	-0.0055
3600	0.1283	3600	0.0007	3600	-0.0054
3599	0.1287	3599	0.0005	3599	-0.0056
3598	0.1291	3598	0.0002	3598	-0.0059
3597	0.1294	3597	0.0001	3597	-0.006
3596	0.1298	3596	0.0002	3596	-0.0056
3595	0.1301	3595	0.0006	3595	-0.0051
3594	0.1303	3594	0.0011	3594	-0.0045
3593	0.1306	3593	0.0016	3593	-0.0043
3592	0.1309	3592	0.0019	3592	-0.0044
3591	0.1313	3591	0.002	3591	-0.0046
3590	0.1318	3590	0.0018	3590	-0.0049
3589	0.1321	3589	0.0014	3589	-0.0051
3588	0.1325	3588	0.0008	3588	-0.0052
3587	0.1328	3587	0.0003	3587	-0.0053
3586	0.1331	3586	0.0002	3586	-0.0053
3585	0.1335	3585	0.0002	3585	-0.0052
3584	0.134	3584	0.0004	3584	-0.0051
3583	0.1344	3583	0.0008	3583	-0.0047
3582	0.1347	3582	0.0012	3582	-0.0041
3581	0.1351	3581	0.0015	3581	-0.0036
3580	0.1354	3580	0.0017	3580	-0.0033
3579	0.1358	3579	0.0017	3579	-0.0031
3578	0.1363	3578	0.0019	3578	-0.003
3577	0.1367	3577	0.0023	3577	-0.0028
3576	0.1371	3576	0.0027	3576	-0.0026
3575	0.1375	3575	0.003	3575	-0.0027
3574	0.1379	3574	0.0031	3574	-0.003
3573	0.1383	3573	0.0033	3573	-0.0033
3572	0.1388	3572	0.0035	3572	-0.0032
3571	0.1393	3571	0.0036	3571	-0.0028
3570	0.1398	3570	0.0036	3570	-0.0023
3569	0.1403	3569	0.0034	3569	-0.002
3568	0.1407	3568	0.0032	3568	-0.0019
3567	0.1412	3567	0.003	3567	-0.0018
3566	0.1417	3566	0.003	3566	-0.0016
3565	0.1422	3565	0.0031	3565	-0.0013
3564	0.1427	3564	0.0033	3564	-0.0009
3563	0.1431	3563	0.0037	3563	-0.0007
3562	0.1436	3562	0.0041	3562	-0.0005
3561	0.144	3561	0.0044	3561	-0.0005
3560	0.1445	3560	0.0046	3560	-0.0005
3559	0.1451	3559	0.0046	3559	-0.0004
3558	0.1456	3558	0.0044	3558	-0.0004
3557	0.1462	3557	0.0041	3557	-0.0004
3556	0.1468	3556	0.0039	3556	-0.0005
3555	0.1474	3555	0.0039	3555	-0.0006
3554	0.148	3554	0.0041	3554	-0.0004
3553	0.1486	3553	0.0044	3553	0
3552	0.1492	3552	0.0046	3552	0.0005
3551	0.1498	3551	0.0045	3551	0.0009
3550	0.1504	3550	0.0043	3550	0.0011
3549	0.1511	3549	0.0041	3549	0.001
3548	0.1517	3548	0.0041	3548	0.0009
3547	0.1524	3547	0.0043	3547	0.0006
3546	0.153	3546	0.0047	3546	0.0005
3545	0.1536	3545	0.0052	3545	0.0006
3544	0.1542	3544	0.0056	3544	0.0009
3543	0.1548	3543	0.0057	3543	0.0011
3542	0.1554	3542	0.0055	3542	0.0011
3541	0.156	3541	0.0052	3541	0.0009
3540	0.1566	3540	0.0051	3540	0.0009
3539	0.1572	3539	0.005	3539	0.001
3538	0.1577	3538	0.0051	3538	0.0013
3537	0.1582	3537	0.0052	3537	0.0016
3536	0.1587	3536	0.0054	3536	0.0018
3535	0.1592	3535	0.0058	3535	0.0021
3534	0.1597	3534	0.0063	3534	0.0024
3533	0.1601	3533	0.0067	3533	0.0027
3532	0.1605	3532	0.0069	3532	0.0027
3531	0.1609	3531	0.007	3531	0.0027
3530	0.1613	3530	0.0071	3530	0.0027
3529	0.1616	3529	0.0071	3529	0.0029
3528	0.162	3528	0.007	3528	0.0033
3527	0.1623	3527	0.007	3527	0.0038
3526	0.1626	3526	0.0071	3526	0.0044
3525	0.163	3525	0.0075	3525	0.0048
3524	0.1632	3524	0.008	3524	0.0051
3523	0.1634	3523	0.0085	3523	0.0051
3522	0.1636	3522	0.0088	3522	0.005
3521	0.1637	3521	0.0088	3521	0.0048
3520	0.1639	3520	0.0087	3520	0.0047
3519	0.1639	3519	0.0085	3519	0.0047
3518	0.164	3518	0.0084	3518	0.0048
3517	0.164	3517	0.0084	3517	0.0049
3516	0.1641	3516	0.0084	3516	0.0049
3515	0.1642	3515	0.0083	3515	0.0049
3514	0.1643	3514	0.0081	3514	0.005
3513	0.1644	3513	0.008	3513	0.005
3512	0.1644	3512	0.0078	3512	0.0052
3511	0.1645	3511	0.0077	3511	0.0052
3510	0.1646	3510	0.0076	3510	0.0053
3509	0.1646	3509	0.0076	3509	0.0054
3508	0.1646	3508	0.0077	3508	0.0055
3507	0.1647	3507	0.0077	3507	0.0055
3506	0.1647	3506	0.0078	3506	0.0054
3505	0.1647	3505	0.0079	3505	0.0052
3504	0.1647	3504	0.0079	3504	0.0053
3503	0.1648	3503	0.0082	3503	0.0057
3502	0.1648	3502	0.0087	3502	0.0064
3501	0.1648	3501	0.0093	3501	0.0071
3500	0.1649	3500	0.0099	3500	0.0075
3499	0.1649	3499	0.0101	3499	0.0076
3498	0.1649	3498	0.01	3498	0.0075
3497	0.165	3497	0.0097	3497	0.0075
3496	0.165	3496	0.0094	3496	0.0076
3495	0.1651	3495	0.0093	3495	0.0079
3494	0.1652	3494	0.0092	3494	0.0082
3493	0.1653	3493	0.0094	3493	0.0084
3492	0.1654	3492	0.0099	3492	0.0086
3491	0.1655	3491	0.0103	3491	0.0087
3490	0.1656	3490	0.0106	3490	0.0086
3489	0.1657	3489	0.0105	3489	0.0085
3488	0.1658	3488	0.0102	3488	0.0082
3487	0.1659	3487	0.0098	3487	0.0081
3486	0.1661	3486	0.0095	3486	0.0082
3485	0.1662	3485	0.0092	3485	0.0083
3484	0.1664	3484	0.0091	3484	0.0085
3483	0.1665	3483	0.009	3483	0.0085
3482	0.1667	3482	0.0091	3482	0.0086
3481	0.1668	3481	0.0093	3481	0.0086
3480	0.1669	3480	0.0096	3480	0.0086
3479	0.1671	3479	0.0099	3479	0.0087
3478	0.1672	3478	0.0102	3478	0.0089
3477	0.1674	3477	0.0105	3477	0.009
3476	0.1676	3476	0.0106	3476	0.0091
3475	0.1677	3475	0.0107	3475	0.0092
3474	0.1679	3474	0.0107	3474	0.0094
3473	0.1681	3473	0.0107	3473	0.0095
3472	0.1682	3472	0.0108	3472	0.0097
3471	0.1683	3471	0.011	3471	0.0098
3470	0.1684	3470	0.0113	3470	0.0099
3469	0.1685	3469	0.0116	3469	0.0099
3468	0.1686	3468	0.0118	3468	0.0098
3467	0.1688	3467	0.0116	3467	0.0096
3466	0.169	3466	0.0113	3466	0.0097
3465	0.1693	3465	0.0111	3465	0.0101
3464	0.1695	3464	0.0111	3464	0.0106
3463	0.1696	3463	0.0114	3463	0.0111
3462	0.1697	3462	0.0117	3462	0.0113
3461	0.1698	3461	0.0121	3461	0.0113
3460	0.1699	3460	0.0124	3460	0.0113
3459	0.1701	3459	0.0126	3459	0.0112
3458	0.1702	3458	0.0128	3458	0.0112
3457	0.1703	3457	0.0128	3457	0.0112
3456	0.1705	3456	0.0127	3456	0.0113
3455	0.1706	3455	0.0127	3455	0.0114
3454	0.1707	3454	0.0127	3454	0.0114
3453	0.1708	3453	0.0129	3453	0.0113
3452	0.171	3452	0.0131	3452	0.011
3451	0.1711	3451	0.0133	3451	0.0109
3450	0.1713	3450	0.0133	3450	0.011
3449	0.1714	3449	0.0133	3449	0.0112
3448	0.1714	3448	0.0133	3448	0.0114
3447	0.1715	3447	0.0133	3447	0.0115
3446	0.1716	3446	0.0135	3446	0.0117
3445	0.1717	3445	0.0136	3445	0.0119
3444	0.1718	3444	0.0136	3444	0.012
3443	0.1719	3443	0.0134	3443	0.012
3442	0.172	3442	0.0131	3442	0.0118
3441	0.172	3441	0.0129	3441	0.0117
3440	0.172	3440	0.013	3440	0.0118
3439	0.1721	3439	0.0134	3439	0.012
3438	0.1721	3438	0.0142	3438	0.0124
3437	0.1722	3437	0.0149	3437	0.0127
3436	0.1722	3436	0.0154	3436	0.0129
3435	0.1723	3435	0.0156	3435	0.0131
3434	0.1723	3434	0.0154	3434	0.0131
3433	0.1723	3433	0.0152	3433	0.0129
3432	0.1723	3432	0.015	3432	0.0126
3431	0.1723	3431	0.0148	3431	0.0123
3430	0.1723	3430	0.0147	3430	0.0122
3429	0.1724	3429	0.0146	3429	0.0124
3428	0.1724	3428	0.0146	3428	0.0128
3427	0.1724	3427	0.0145	3427	0.0132
3426	0.1724	3426	0.0146	3426	0.0135
3425	0.1724	3425	0.015	3425	0.0137
3424	0.1723	3424	0.0155	3424	0.0139
3423	0.1723	3423	0.016	3423	0.014
3422	0.1723	3422	0.0161	3422	0.0141
3421	0.1722	3421	0.0159	3421	0.0141
3420	0.1722	3420	0.0156	3420	0.014
3419	0.1722	3419	0.0154	3419	0.0139
3418	0.1722	3418	0.0156	3418	0.0139
3417	0.1721	3417	0.0161	3417	0.0141
3416	0.1721	3416	0.0165	3416	0.0142
3415	0.172	3415	0.0167	3415	0.0142
3414	0.1719	3414	0.0169	3414	0.0142
3413	0.1718	3413	0.0171	3413	0.0143
3412	0.1717	3412	0.0175	3412	0.0143
3411	0.1716	3411	0.0178	3411	0.0142
3410	0.1715	3410	0.0179	3410	0.014
3409	0.1714	3409	0.0177	3409	0.0139
3408	0.1714	3408	0.0174	3408	0.0138
3407	0.1713	3407	0.0173	3407	0.014
3406	0.1712	3406	0.0174	3406	0.0143
3405	0.1711	3405	0.0177	3405	0.0148
3404	0.171	3404	0.0179	3404	0.0152
3403	0.1709	3403	0.0178	3403	0.0155
3402	0.1708	3402	0.0175	3402	0.0155
3401	0.1707	3401	0.0172	3401	0.0154
3400	0.1706	3400	0.0172	3400	0.0153
3399	0.1705	3399	0.0174	3399	0.0153
3398	0.1704	3398	0.0175	3398	0.0154
3397	0.1703	3397	0.0177	3397	0.0155
3396	0.1702	3396	0.0178	3396	0.0157
3395	0.17	3395	0.0179	3395	0.0158
3394	0.1699	3394	0.0179	3394	0.0158
3393	0.1697	3393	0.0178	3393	0.0156
3392	0.1696	3392	0.0178	3392	0.0155
3391	0.1694	3391	0.0179	3391	0.0155
3390	0.1692	3390	0.018	3390	0.0156
3389	0.169	3389	0.0182	3389	0.0159
3388	0.1688	3388	0.0183	3388	0.0161
3387	0.1686	3387	0.0183	3387	0.0161
3386	0.1684	3386	0.0181	3386	0.0157
3385	0.1681	3385	0.0178	3385	0.0152
3384	0.1679	3384	0.0175	3384	0.0147
3383	0.1676	3383	0.017	3383	0.0144
3382	0.1673	3382	0.0166	3382	0.0143
3381	0.1671	3381	0.0166	3381	0.0143
3380	0.1668	3380	0.017	3380	0.0145
3379	0.1666	3379	0.0178	3379	0.0148
3378	0.1664	3378	0.0184	3378	0.0152
3377	0.1661	3377	0.0186	3377	0.0156
3376	0.1659	3376	0.0184	3376	0.0157
3375	0.1657	3375	0.0181	3375	0.0156
3374	0.1654	3374	0.0179	3374	0.0154
3373	0.1652	3373	0.0179	3373	0.0153
3372	0.1649	3372	0.0181	3372	0.0153
3371	0.1647	3371	0.0184	3371	0.0155
3370	0.1644	3370	0.0187	3370	0.0157
3369	0.1642	3369	0.0189	3369	0.0158
3368	0.164	3368	0.0192	3368	0.0159
3367	0.1638	3367	0.0194	3367	0.0158
3366	0.1636	3366	0.0197	3366	0.0158
3365	0.1634	3365	0.0198	3365	0.0158
3364	0.1631	3364	0.0199	3364	0.016
3363	0.1629	3363	0.02	3363	0.0162
3362	0.1626	3362	0.0201	3362	0.0163
3361	0.1624	3361	0.0204	3361	0.0165
3360	0.1621	3360	0.0206	3360	0.0165
3359	0.1619	3359	0.0207	3359	0.0165
3358	0.1616	3358	0.0206	3358	0.0166
3357	0.1614	3357	0.0204	3357	0.0167
3356	0.1611	3356	0.0203	3356	0.0168
3355	0.1609	3355	0.0202	3355	0.0167
3354	0.1606	3354	0.0202	3354	0.0164
3353	0.1604	3353	0.0203	3353	0.0161
3352	0.1601	3352	0.0205	3352	0.0158
3351	0.1599	3351	0.0209	3351	0.0157
3350	0.1597	3350	0.0212	3350	0.0159
3349	0.1595	3349	0.0213	3349	0.0163
3348	0.1593	3348	0.0213	3348	0.0167
3347	0.1591	3347	0.0212	3347	0.0169
3346	0.1588	3346	0.0213	3346	0.0169
3345	0.1586	3345	0.0213	3345	0.017
3344	0.1584	3344	0.0214	3344	0.0171
3343	0.1581	3343	0.0215	3343	0.017
3342	0.1578	3342	0.0216	3342	0.0168
3341	0.1575	3341	0.0218	3341	0.0165
3340	0.1573	3340	0.0221	3340	0.0165
3339	0.1571	3339	0.0225	3339	0.0166
3338	0.1568	3338	0.0227	3338	0.0169
3337	0.1566	3337	0.0227	3337	0.017
3336	0.1564	3336	0.0226	3336	0.0169
3335	0.1562	3335	0.0226	3335	0.0168
3334	0.1559	3334	0.0228	3334	0.0168
3333	0.1556	3333	0.023	3333	0.0167
3332	0.1553	3332	0.0229	3332	0.0166
3331	0.155	3331	0.0225	3331	0.0164
3330	0.1548	3330	0.0219	3330	0.0162
3329	0.1545	3329	0.0215	3329	0.016
3328	0.1543	3328	0.0214	3328	0.016
3327	0.1541	3327	0.0216	3327	0.016
3326	0.1538	3326	0.022	3326	0.016
3325	0.1536	3325	0.0223	3325	0.0161
3324	0.1534	3324	0.0224	3324	0.0162
3323	0.1531	3323	0.0222	3323	0.0162
3322	0.1529	3322	0.022	3322	0.0162
3321	0.1527	3321	0.0218	3321	0.0162
3320	0.1525	3320	0.0218	3320	0.0161
3319	0.1523	3319	0.0218	3319	0.016
3318	0.1521	3318	0.0219	3318	0.016
3317	0.1519	3317	0.022	3317	0.0162
3316	0.1517	3316	0.0222	3316	0.0164
3315	0.1515	3315	0.0222	3315	0.0164
3314	0.1513	3314	0.0221	3314	0.0163
3313	0.1511	3313	0.0221	3313	0.0161
3312	0.1508	3312	0.0222	3312	0.016
3311	0.1506	3311	0.0223	3311	0.0161
3310	0.1505	3310	0.0225	3310	0.0163
3309	0.1503	3309	0.0226	3309	0.0163
3308	0.1501	3308	0.0228	3308	0.0162
3307	0.15	3307	0.0229	3307	0.016
3306	0.1498	3306	0.0228	3306	0.0156
3305	0.1497	3305	0.0227	3305	0.0152
3304	0.1495	3304	0.0224	3304	0.015
3303	0.1494	3303	0.0222	3303	0.015
3302	0.1493	3302	0.0221	3302	0.0152
3301	0.1492	3301	0.0222	3301	0.0157
3300	0.149	3300	0.0223	3300	0.0162
3299	0.1488	3299	0.0224	3299	0.0167
3298	0.1486	3298	0.0224	3298	0.0171
3297	0.1485	3297	0.0224	3297	0.0174
3296	0.1484	3296	0.0226	3296	0.0175
3295	0.1483	3295	0.0228	3295	0.0175
3294	0.1481	3294	0.023	3294	0.0174
3293	0.148	3293	0.0231	3293	0.0172
3292	0.1479	3292	0.0229	3292	0.0168
3291	0.1478	3291	0.0228	3291	0.0165
3290	0.1477	3290	0.0227	3290	0.0163
3289	0.1475	3289	0.0228	3289	0.0163
3288	0.1474	3288	0.023	3288	0.0164
3287	0.1473	3287	0.0231	3287	0.0164
3286	0.1471	3286	0.0231	3286	0.0165
3285	0.147	3285	0.023	3285	0.0165
3284	0.1469	3284	0.0228	3284	0.0166
3283	0.1467	3283	0.0225	3283	0.0167
3282	0.1466	3282	0.0223	3282	0.0167
3281	0.1465	3281	0.0223	3281	0.0167
3280	0.1464	3280	0.0225	3280	0.0168
3279	0.1462	3279	0.0228	3279	0.0167
3278	0.1461	3278	0.023	3278	0.0165
3277	0.146	3277	0.0231	3277	0.0161
3276	0.1459	3276	0.0232	3276	0.0158
3275	0.1458	3275	0.0232	3275	0.0157
3274	0.1456	3274	0.0232	3274	0.0157
3273	0.1455	3273	0.0231	3273	0.0158
3272	0.1453	3272	0.0228	3272	0.0159
3271	0.1452	3271	0.0225	3271	0.0159
3270	0.1451	3270	0.0223	3270	0.0157
3269	0.145	3269	0.0224	3269	0.0154
3268	0.1448	3268	0.0226	3268	0.0153
3267	0.1447	3267	0.0227	3267	0.0154
3266	0.1446	3266	0.0227	3266	0.0155
3265	0.1444	3265	0.0224	3265	0.0155
3264	0.1443	3264	0.0222	3264	0.0154
3263	0.1441	3263	0.0221	3263	0.0154
3262	0.144	3262	0.0221	3262	0.0152
3261	0.1439	3261	0.0219	3261	0.0151
3260	0.1438	3260	0.0215	3260	0.0149
3259	0.1436	3259	0.0211	3259	0.0147
3258	0.1435	3258	0.0208	3258	0.0146
3257	0.1433	3257	0.0207	3257	0.0144
3256	0.1431	3256	0.0208	3256	0.0142
3255	0.143	3255	0.0209	3255	0.0141
3254	0.1428	3254	0.0211	3254	0.0141
3253	0.1427	3253	0.0212	3253	0.0144
3252	0.1426	3252	0.0215	3252	0.0147
3251	0.1424	3251	0.0217	3251	0.015
3250	0.1423	3250	0.0219	3250	0.0154
3249	0.1422	3249	0.022	3249	0.0157
3248	0.142	3248	0.0222	3248	0.0161
3247	0.1419	3247	0.0224	3247	0.0163
3246	0.1417	3246	0.0225	3246	0.0163
3245	0.1415	3245	0.0223	3245	0.016
3244	0.1413	3244	0.022	3244	0.0156
3243	0.1412	3243	0.0216	3243	0.0153
3242	0.1411	3242	0.0211	3242	0.0151
3241	0.1409	3241	0.0207	3241	0.015
3240	0.1408	3240	0.0203	3240	0.0149
3239	0.1407	3239	0.02	3239	0.0149
3238	0.1405	3238	0.0198	3238	0.0148
3237	0.1404	3237	0.0199	3237	0.0147
3236	0.1403	3236	0.02	3236	0.0144
3235	0.1401	3235	0.0203	3235	0.014
3234	0.1399	3234	0.0205	3234	0.0138
3233	0.1398	3233	0.0204	3233	0.0137
3232	0.1396	3232	0.0198	3232	0.0135
3231	0.1394	3231	0.0188	3231	0.0132
3230	0.1393	3230	0.018	3230	0.0128
3229	0.1392	3229	0.0177	3229	0.0126
3228	0.1391	3228	0.0178	3228	0.0126
3227	0.1389	3227	0.0183	3227	0.0129
3226	0.1388	3226	0.0189	3226	0.0133
3225	0.1387	3225	0.0194	3225	0.0138
3224	0.1386	3224	0.0196	3224	0.0142
3223	0.1384	3223	0.0196	3223	0.0143
3222	0.1383	3222	0.0195	3222	0.0141
3221	0.1381	3221	0.0195	3221	0.0138
3220	0.138	3220	0.0199	3220	0.0135
3219	0.1378	3219	0.0203	3219	0.0132
3218	0.1376	3218	0.0204	3218	0.0128
3217	0.1375	3217	0.0199	3217	0.0123
3216	0.1374	3216	0.0194	3216	0.012
3215	0.1373	3215	0.0191	3215	0.0122
3214	0.1371	3214	0.0191	3214	0.0127
3213	0.137	3213	0.0193	3213	0.0132
3212	0.1369	3212	0.0194	3212	0.0133
3211	0.1368	3211	0.0193	3211	0.0131
3210	0.1366	3210	0.0191	3210	0.0126
3209	0.1365	3209	0.0188	3209	0.0122
3208	0.1363	3208	0.0185	3208	0.0118
3207	0.1362	3207	0.0183	3207	0.0116
3206	0.1361	3206	0.0183	3206	0.0116
3205	0.136	3205	0.0186	3205	0.012
3204	0.1358	3204	0.019	3204	0.0125
3203	0.1357	3203	0.0193	3203	0.013
3202	0.1355	3202	0.0193	3202	0.0131
3201	0.1353	3201	0.0191	3201	0.0129
3200	0.1352	3200	0.0189	3200	0.0125
3199	0.135	3199	0.0188	3199	0.0122
3198	0.1349	3198	0.0187	3198	0.0118
3197	0.1347	3197	0.0184	3197	0.0114
3196	0.1346	3196	0.0181	3196	0.0111
3195	0.1345	3195	0.0179	3195	0.0111
3194	0.1343	3194	0.0179	3194	0.0115
3193	0.1342	3193	0.0181	3193	0.012
3192	0.1341	3192	0.0183	3192	0.0124
3191	0.134	3191	0.0182	3191	0.0124
3190	0.1339	3190	0.0179	3190	0.012
3189	0.1338	3189	0.0176	3189	0.0115
3188	0.1337	3188	0.0175	3188	0.0111
3187	0.1335	3187	0.0177	3187	0.0111
3186	0.1334	3186	0.0178	3186	0.0111
3185	0.1333	3185	0.0178	3185	0.011
3184	0.1331	3184	0.0176	3184	0.0107
3183	0.133	3183	0.0173	3183	0.0104
3182	0.1329	3182	0.0171	3182	0.0102
3181	0.1328	3181	0.017	3181	0.0102
3180	0.1327	3180	0.0169	3180	0.0103
3179	0.1326	3179	0.0169	3179	0.0102
3178	0.1325	3178	0.0169	3178	0.0099
3177	0.1324	3177	0.017	3177	0.0096
3176	0.1322	3176	0.017	3176	0.0094
3175	0.1321	3175	0.0169	3175	0.0093
3174	0.132	3174	0.0167	3174	0.0094
3173	0.1318	3173	0.0166	3173	0.0096
3172	0.1317	3172	0.0168	3172	0.01
3171	0.1316	3171	0.0171	3171	0.0103
3170	0.1314	3170	0.0173	3170	0.0105
3169	0.1313	3169	0.0172	3169	0.0105
3168	0.1312	3168	0.0168	3168	0.0104
3167	0.1311	3167	0.0164	3167	0.0104
3166	0.131	3166	0.0162	3166	0.0105
3165	0.1309	3165	0.0164	3165	0.0107
3164	0.1308	3164	0.0166	3164	0.0107
3163	0.1307	3163	0.0166	3163	0.0104
3162	0.1306	3162	0.0163	3162	0.01
3161	0.1305	3161	0.016	3161	0.0095
3160	0.1304	3160	0.016	3160	0.0094
3159	0.1303	3159	0.0162	3159	0.0094
3158	0.1302	3158	0.0165	3158	0.0096
3157	0.1301	3157	0.0166	3157	0.0096
3156	0.13	3156	0.0166	3156	0.0096
3155	0.1299	3155	0.0167	3155	0.0095
3154	0.1298	3154	0.0168	3154	0.0096
3153	0.1298	3153	0.0169	3153	0.0099
3152	0.1297	3152	0.0169	3152	0.0101
3151	0.1296	3151	0.0166	3151	0.0101
3150	0.1296	3150	0.0163	3150	0.0098
3149	0.1295	3149	0.0162	3149	0.0094
3148	0.1294	3148	0.0162	3148	0.0091
3147	0.1294	3147	0.0164	3147	0.009
3146	0.1292	3146	0.0165	3146	0.009
3145	0.1292	3145	0.0163	3145	0.009
3144	0.1291	3144	0.0161	3144	0.0089
3143	0.129	3143	0.016	3143	0.0088
3142	0.1289	3142	0.0161	3142	0.0087
3141	0.1289	3141	0.016	3141	0.0085
3140	0.1288	3140	0.0157	3140	0.0083
3139	0.1287	3139	0.0151	3139	0.008
3138	0.1286	3138	0.0145	3138	0.0079
3137	0.1286	3137	0.0143	3137	0.008
3136	0.1285	3136	0.0143	3136	0.0083
3135	0.1284	3135	0.0144	3135	0.0085
3134	0.1283	3134	0.0147	3134	0.0086
3133	0.1283	3133	0.0151	3133	0.0086
3132	0.1282	3132	0.0156	3132	0.0087
3131	0.1282	3131	0.016	3131	0.0088
3130	0.1282	3130	0.016	3130	0.0089
3129	0.1281	3129	0.0159	3129	0.0088
3128	0.128	3128	0.0157	3128	0.0085
3127	0.128	3127	0.0156	3127	0.0081
3126	0.1279	3126	0.0153	3126	0.0076
3125	0.1279	3125	0.015	3125	0.0072
3124	0.1279	3124	0.0147	3124	0.0071
3123	0.1278	3123	0.0146	3123	0.0073
3122	0.1278	3122	0.0149	3122	0.0075
3121	0.1278	3121	0.0152	3121	0.0077
3120	0.1278	3120	0.0154	3120	0.0076
3119	0.1277	3119	0.0154	3119	0.0075
3118	0.1277	3118	0.0152	3118	0.0073
3117	0.1277	3117	0.015	3117	0.0072
3116	0.1276	3116	0.015	3116	0.0071
3115	0.1276	3115	0.015	3115	0.0071
3114	0.1277	3114	0.015	3114	0.0071
3113	0.1277	3113	0.0149	3113	0.0071
3112	0.1277	3112	0.0146	3112	0.0072
3111	0.1277	3111	0.0145	3111	0.0073
3110	0.1277	3110	0.0147	3110	0.0074
3109	0.1278	3109	0.0149	3109	0.0075
3108	0.1278	3108	0.015	3108	0.0075
3107	0.1278	3107	0.0149	3107	0.0075
3106	0.1279	3106	0.0147	3106	0.0075
3105	0.128	3105	0.0146	3105	0.0076
3104	0.128	3104	0.0146	3104	0.0077
3103	0.1281	3103	0.0146	3103	0.0077
3102	0.1281	3102	0.0146	3102	0.0077
3101	0.1281	3101	0.0146	3101	0.0076
3100	0.1282	3100	0.0147	3100	0.0075
3099	0.1282	3099	0.0149	3099	0.0075
3098	0.1283	3098	0.0151	3098	0.0076
3097	0.1284	3097	0.0153	3097	0.0077
3096	0.1284	3096	0.0153	3096	0.0077
3095	0.1285	3095	0.0152	3095	0.0075
3094	0.1285	3094	0.0151	3094	0.0071
3093	0.1286	3093	0.0149	3093	0.0066
3092	0.1286	3092	0.0149	3092	0.0063
3091	0.1287	3091	0.0149	3091	0.0064
3090	0.1288	3090	0.015	3090	0.0068
3089	0.1289	3089	0.0151	3089	0.0072
3088	0.1291	3088	0.0153	3088	0.0075
3087	0.1292	3087	0.0156	3087	0.0077
3086	0.1293	3086	0.0157	3086	0.0077
3085	0.1294	3085	0.0157	3085	0.0078
3084	0.1296	3084	0.0156	3084	0.0077
3083	0.1297	3083	0.0154	3083	0.0076
3082	0.1299	3082	0.0155	3082	0.0076
3081	0.13	3081	0.0156	3081	0.0078
3080	0.1302	3080	0.0158	3080	0.0079
3079	0.1303	3079	0.0156	3079	0.0078
3078	0.1305	3078	0.0154	3078	0.0077
3077	0.1307	3077	0.0152	3077	0.0077
3076	0.1309	3076	0.0154	3076	0.008
3075	0.1311	3075	0.0158	3075	0.0085
3074	0.1313	3074	0.0163	3074	0.0088
3073	0.1316	3073	0.0164	3073	0.0087
3072	0.1318	3072	0.0161	3072	0.0083
3071	0.1321	3071	0.0156	3071	0.0078
3070	0.1323	3070	0.0153	3070	0.0076
3069	0.1326	3069	0.0151	3069	0.0076
3068	0.1329	3068	0.015	3068	0.0078
3067	0.1332	3067	0.015	3067	0.0079
3066	0.1335	3066	0.0152	3066	0.0079
3065	0.1338	3065	0.0155	3065	0.0078
3064	0.1342	3064	0.0158	3064	0.0078
3063	0.1345	3063	0.016	3063	0.0079
3062	0.1349	3062	0.016	3062	0.008
3061	0.1354	3061	0.016	3061	0.0081
3060	0.1358	3060	0.016	3060	0.0083
3059	0.1362	3059	0.0161	3059	0.0085
3058	0.1366	3058	0.0162	3058	0.0088
3057	0.1371	3057	0.0163	3057	0.0089
3056	0.1376	3056	0.0163	3056	0.009
3055	0.1382	3055	0.0162	3055	0.0089
3054	0.1387	3054	0.016	3054	0.0087
3053	0.1393	3053	0.0158	3053	0.0085
3052	0.1399	3052	0.0158	3052	0.0082
3051	0.1406	3051	0.0159	3051	0.0081
3050	0.1413	3050	0.016	3050	0.0081
3049	0.1421	3049	0.016	3049	0.0084
3048	0.1429	3048	0.0161	3048	0.0087
3047	0.1437	3047	0.0163	3047	0.0088
3046	0.1446	3046	0.0167	3046	0.0088
3045	0.1456	3045	0.0171	3045	0.0088
3044	0.1466	3044	0.0174	3044	0.0089
3043	0.1477	3043	0.0176	3043	0.0092
3042	0.1488	3042	0.0178	3042	0.0095
3041	0.1501	3041	0.0178	3041	0.0097
3040	0.1515	3040	0.018	3040	0.0097
3039	0.1529	3039	0.0181	3039	0.0098
3038	0.1544	3038	0.0183	3038	0.01
3037	0.1561	3037	0.0185	3037	0.0103
3036	0.1578	3036	0.0186	3036	0.0106
3035	0.1596	3035	0.0188	3035	0.0107
3034	0.1616	3034	0.0192	3034	0.0108
3033	0.1637	3033	0.0197	3033	0.0109
3032	0.1659	3032	0.0203	3032	0.011
3031	0.1682	3031	0.0209	3031	0.0114
3030	0.1705	3030	0.0214	3030	0.0119
3029	0.1728	3029	0.0219	3029	0.0125
3028	0.1749	3028	0.0223	3028	0.0129
3027	0.1766	3027	0.0225	3027	0.0133
3026	0.178	3026	0.0227	3026	0.0136
3025	0.1789	3025	0.0228	3025	0.0139
3024	0.1793	3024	0.0229	3024	0.0142
3023	0.1792	3023	0.0231	3023	0.0145
3022	0.1786	3022	0.0234	3022	0.0149
3021	0.1776	3021	0.0236	3021	0.0153
3020	0.1762	3020	0.0238	3020	0.0155
3019	0.1744	3019	0.0239	3019	0.0155
3018	0.1723	3018	0.0237	3018	0.0153
3017	0.1697	3017	0.0233	3017	0.0152
3016	0.1669	3016	0.023	3016	0.015
3015	0.1638	3015	0.0226	3015	0.0147
3014	0.1606	3014	0.0222	3014	0.0143
3013	0.1574	3013	0.0215	3013	0.0138
3012	0.1543	3012	0.0207	3012	0.0133
3011	0.1514	3011	0.0198	3011	0.0128
3010	0.1488	3010	0.0192	3010	0.0125
3009	0.1465	3009	0.0187	3009	0.0123
3008	0.1445	3008	0.0182	3008	0.012
3007	0.1428	3007	0.0178	3007	0.0119
3006	0.1415	3006	0.0176	3006	0.012
3005	0.1404	3005	0.0174	3005	0.0121
3004	0.1396	3004	0.0173	3004	0.0122
3003	0.139	3003	0.0173	3003	0.0123
3002	0.1387	3002	0.0175	3002	0.0122
3001	0.1387	3001	0.0176	3001	0.0121
3000	0.1389	3000	0.0176	3000	0.0121
2999	0.1394	2999	0.0176	2999	0.0122
2998	0.1401	2998	0.0176	2998	0.0124
2997	0.1411	2997	0.0177	2997	0.0127
2996	0.1424	2996	0.0177	2996	0.013
2995	0.1441	2995	0.0175	2995	0.0133
2994	0.146	2994	0.0174	2994	0.0136
2993	0.1482	2993	0.0174	2993	0.0139
2992	0.1507	2992	0.0174	2992	0.0143
2991	0.1534	2991	0.0175	2991	0.0146
2990	0.1563	2990	0.0177	2990	0.0149
2989	0.1592	2989	0.0181	2989	0.0154
2988	0.162	2988	0.0185	2988	0.0159
2987	0.1644	2987	0.019	2987	0.0165
2986	0.1665	2986	0.0195	2986	0.017
2985	0.1682	2985	0.0201	2985	0.0176
2984	0.1694	2984	0.0208	2984	0.0185
2983	0.1702	2983	0.0216	2983	0.0196
2982	0.1706	2982	0.0222	2982	0.0207
2981	0.1703	2981	0.0226	2981	0.0218
2980	0.1695	2980	0.0228	2980	0.0227
2979	0.1682	2979	0.0229	2979	0.0235
2978	0.1664	2978	0.0229	2978	0.0242
2977	0.1643	2977	0.0229	2977	0.0248
2976	0.1619	2976	0.0229	2976	0.0254
2975	0.1594	2975	0.023	2975	0.0263
2974	0.1569	2974	0.0232	2974	0.0275
2973	0.1545	2973	0.0235	2973	0.0288
2972	0.1522	2972	0.0237	2972	0.03
2971	0.15	2971	0.0239	2971	0.0312
2970	0.148	2970	0.0239	2970	0.0322
2969	0.1462	2969	0.0238	2969	0.0332
2968	0.1445	2968	0.0237	2968	0.0345
2967	0.1429	2967	0.0237	2967	0.0359
2966	0.1415	2966	0.0238	2966	0.0374
2965	0.1402	2965	0.0241	2965	0.039
2964	0.1389	2964	0.0244	2964	0.0403
2963	0.1376	2963	0.0244	2963	0.0415
2962	0.1363	2962	0.0243	2962	0.0425
2961	0.1351	2961	0.0242	2961	0.0434
2960	0.134	2960	0.0243	2960	0.0443
2959	0.1328	2959	0.0245	2959	0.0451
2958	0.1317	2958	0.0247	2958	0.0457
2957	0.1306	2957	0.0249	2957	0.0461
2956	0.1294	2956	0.0248	2956	0.0461
2955	0.1283	2955	0.0246	2955	0.046
2954	0.1272	2954	0.0243	2954	0.0456
2953	0.1262	2953	0.0241	2953	0.045
2952	0.1252	2952	0.0239	2952	0.0444
2951	0.1244	2951	0.0236	2951	0.0439
2950	0.1237	2950	0.0233	2950	0.0435
2949	0.1231	2949	0.023	2949	0.0434
2948	0.1227	2948	0.0229	2948	0.0433
2947	0.1224	2947	0.0228	2947	0.0434
2946	0.1221	2946	0.0228	2946	0.0438
2945	0.122	2945	0.023	2945	0.0446
2944	0.122	2944	0.0233	2944	0.0455
2943	0.122	2943	0.0236	2943	0.0464
2942	0.1221	2942	0.0241	2942	0.0476
2941	0.1222	2941	0.0246	2941	0.0491
2940	0.1223	2940	0.0252	2940	0.0512
2939	0.1225	2939	0.0259	2939	0.0536
2938	0.1227	2938	0.0266	2938	0.0563
2937	0.123	2937	0.0275	2937	0.0592
2936	0.1234	2936	0.0286	2936	0.0623
2935	0.1237	2935	0.0298	2935	0.0655
2934	0.1241	2934	0.031	2934	0.0688
2933	0.1244	2933	0.0322	2933	0.0719
2932	0.1248	2932	0.0334	2932	0.0748
2931	0.1252	2931	0.0343	2931	0.0775
2930	0.1257	2930	0.035	2930	0.0799
2929	0.1261	2929	0.0354	2929	0.0821
2928	0.1265	2928	0.0356	2928	0.0842
2927	0.1269	2927	0.0358	2927	0.0862
2926	0.1272	2926	0.0362	2926	0.0878
2925	0.1276	2925	0.0367	2925	0.0888
2924	0.1278	2924	0.0373	2924	0.0892
2923	0.1281	2923	0.0379	2923	0.0889
2922	0.1282	2922	0.0383	2922	0.0879
2921	0.1283	2921	0.0384	2921	0.0863
2920	0.1282	2920	0.0382	2920	0.0843
2919	0.1279	2919	0.0378	2919	0.082
2918	0.1274	2918	0.0372	2918	0.0794
2917	0.1267	2917	0.0363	2917	0.0766
2916	0.1258	2916	0.0353	2916	0.0735
2915	0.1248	2915	0.0341	2915	0.0702
2914	0.1238	2914	0.0328	2914	0.0669
2913	0.1228	2913	0.0313	2913	0.0639
2912	0.1219	2912	0.0298	2912	0.0613
2911	0.1211	2911	0.0283	2911	0.0589
2910	0.1205	2910	0.027	2910	0.0568
2909	0.12	2909	0.0262	2909	0.0548
2908	0.1195	2908	0.0257	2908	0.0532
2907	0.1191	2907	0.0254	2907	0.0517
2906	0.1188	2906	0.0253	2906	0.0505
2905	0.1185	2905	0.0253	2905	0.0493
2904	0.1182	2904	0.0252	2904	0.0481
2903	0.1179	2903	0.0251	2903	0.047
2902	0.1177	2902	0.0249	2902	0.0458
2901	0.1175	2901	0.0245	2901	0.0446
2900	0.1172	2900	0.024	2900	0.0432
2899	0.1169	2899	0.0234	2899	0.0419
2898	0.1167	2898	0.0229	2898	0.0406
2897	0.1164	2897	0.0225	2897	0.0396
2896	0.1162	2896	0.0224	2896	0.0386
2895	0.116	2895	0.0223	2895	0.0378
2894	0.1157	2894	0.0222	2894	0.037
2893	0.1156	2893	0.0221	2893	0.0362
2892	0.1154	2892	0.0217	2892	0.0355
2891	0.1152	2891	0.0213	2891	0.0347
2890	0.115	2890	0.0208	2890	0.0337
2889	0.1149	2889	0.0204	2889	0.0327
2888	0.1148	2888	0.0202	2888	0.0318
2887	0.1147	2887	0.02	2887	0.0309
2886	0.1147	2886	0.0198	2886	0.0301
2885	0.1146	2885	0.0195	2885	0.0296
2884	0.1146	2884	0.0193	2884	0.0291
2883	0.1145	2883	0.0191	2883	0.0289
2882	0.1145	2882	0.0192	2882	0.0288
2881	0.1144	2881	0.0195	2881	0.0289
2880	0.1144	2880	0.0199	2880	0.0291
2879	0.1144	2879	0.0202	2879	0.0294
2878	0.1143	2878	0.0204	2878	0.0299
2877	0.1143	2877	0.0205	2877	0.0304
2876	0.1143	2876	0.0206	2876	0.031
2875	0.1142	2875	0.0208	2875	0.0314
2874	0.1141	2874	0.0208	2874	0.0317
2873	0.1139	2873	0.0208	2873	0.032
2872	0.1137	2872	0.0206	2872	0.0324
2871	0.1135	2871	0.0206	2871	0.0328
2870	0.1133	2870	0.0206	2870	0.0332
2869	0.1132	2869	0.0206	2869	0.0337
2868	0.1131	2868	0.0207	2868	0.0341
2867	0.113	2867	0.0207	2867	0.0348
2866	0.113	2866	0.0208	2866	0.0356
2865	0.113	2865	0.021	2865	0.0366
2864	0.113	2864	0.0214	2864	0.0377
2863	0.1132	2863	0.022	2863	0.0389
2862	0.1134	2862	0.0226	2862	0.0405
2861	0.1137	2861	0.0233	2861	0.0423
2860	0.114	2860	0.0238	2860	0.0444
2859	0.1143	2859	0.0244	2859	0.0466
2858	0.1147	2858	0.0249	2858	0.0489
2857	0.115	2857	0.0256	2857	0.0509
2856	0.1153	2856	0.0263	2856	0.0526
2855	0.1156	2855	0.0268	2855	0.0538
2854	0.1159	2854	0.0271	2854	0.0545
2853	0.1162	2853	0.0273	2853	0.0544
2852	0.1163	2852	0.0273	2852	0.0535
2851	0.1162	2851	0.0272	2851	0.0517
2850	0.1158	2850	0.0267	2850	0.0491
2849	0.1151	2849	0.0259	2849	0.046
2848	0.1142	2848	0.0247	2848	0.0428
2847	0.1132	2847	0.0234	2847	0.0396
2846	0.1121	2846	0.0221	2846	0.0366
2845	0.1112	2845	0.0209	2845	0.0338
2844	0.1104	2844	0.0199	2844	0.0311
2843	0.1097	2843	0.0192	2843	0.0286
2842	0.1092	2842	0.0185	2842	0.0263
2841	0.1088	2841	0.018	2841	0.0243
2840	0.1085	2840	0.0174	2840	0.0225
2839	0.1081	2839	0.0168	2839	0.0209
2838	0.1079	2838	0.0162	2838	0.0195
2837	0.1076	2837	0.0157	2837	0.0181
2836	0.1074	2836	0.0154	2836	0.017
2835	0.1073	2835	0.0154	2835	0.016
2834	0.1071	2834	0.0154	2834	0.0152
2833	0.107	2833	0.0153	2833	0.0144
2832	0.107	2832	0.0151	2832	0.0137
2831	0.1069	2831	0.0147	2831	0.0131
2830	0.1068	2830	0.0143	2830	0.0126
2829	0.1068	2829	0.014	2829	0.0122
2828	0.1067	2828	0.0139	2828	0.0118
2827	0.1066	2827	0.0138	2827	0.0113
2826	0.1065	2826	0.0137	2826	0.0108
2825	0.1065	2825	0.0137	2825	0.0104
2824	0.1064	2824	0.0136	2824	0.0102
2823	0.1063	2823	0.0136	2823	0.0099
2822	0.1062	2822	0.0136	2822	0.0096
2821	0.1061	2821	0.0136	2821	0.0093
2820	0.106	2820	0.0137	2820	0.0091
2819	0.1059	2819	0.0137	2819	0.0089
2818	0.1058	2818	0.0136	2818	0.0087
2817	0.1056	2817	0.0134	2817	0.0086
2816	0.1055	2816	0.0132	2816	0.0084
2815	0.1055	2815	0.0131	2815	0.0081
2814	0.1054	2814	0.0131	2814	0.0078
2813	0.1053	2813	0.0132	2813	0.0075
2812	0.1052	2812	0.0134	2812	0.0072
2811	0.1051	2811	0.0134	2811	0.007
2810	0.105	2810	0.0135	2810	0.0068
2809	0.1049	2809	0.0135	2809	0.0067
2808	0.1049	2808	0.0135	2808	0.0067
2807	0.1048	2807	0.0136	2807	0.0068
2806	0.1048	2806	0.0137	2806	0.007
2805	0.1047	2805	0.0137	2805	0.0071
2804	0.1047	2804	0.0137	2804	0.0071
2803	0.1046	2803	0.0137	2803	0.0071
2802	0.1046	2802	0.0136	2802	0.0071
2801	0.1045	2801	0.0134	2801	0.007
2800	0.1045	2800	0.0132	2800	0.0068
2799	0.1045	2799	0.0129	2799	0.0065
2798	0.1045	2798	0.0128	2798	0.0061
2797	0.1044	2797	0.0127	2797	0.0059
2796	0.1044	2796	0.0127	2796	0.0058
2795	0.1044	2795	0.0128	2795	0.0058
2794	0.1044	2794	0.0128	2794	0.0059
2793	0.1044	2793	0.0129	2793	0.0059
2792	0.1044	2792	0.0129	2792	0.006
2791	0.1044	2791	0.0129	2791	0.0059
2790	0.1044	2790	0.0129	2790	0.0058
2789	0.1044	2789	0.0129	2789	0.0056
2788	0.1045	2788	0.0128	2788	0.0055
2787	0.1045	2787	0.0127	2787	0.0053
2786	0.1046	2786	0.0125	2786	0.0053
2785	0.1046	2785	0.0125	2785	0.0054
2784	0.1047	2784	0.0124	2784	0.0054
2783	0.1047	2783	0.0123	2783	0.0054
2782	0.1047	2782	0.0123	2782	0.0052
2781	0.1048	2781	0.0122	2781	0.0051
2780	0.1048	2780	0.0121	2780	0.005
2779	0.1048	2779	0.012	2779	0.005
2778	0.1048	2778	0.012	2778	0.005
2777	0.1048	2777	0.0121	2777	0.005
2776	0.1048	2776	0.0122	2776	0.005
2775	0.1048	2775	0.0123	2775	0.005
2774	0.1048	2774	0.0123	2774	0.005
2773	0.1048	2773	0.0122	2773	0.0049
2772	0.1048	2772	0.012	2772	0.0048
2771	0.1049	2771	0.0118	2771	0.0047
2770	0.1049	2770	0.0118	2770	0.0046
2769	0.1049	2769	0.0119	2769	0.0046
2768	0.1049	2768	0.0122	2768	0.0047
2767	0.1049	2767	0.0123	2767	0.0048
2766	0.1049	2766	0.0124	2766	0.0047
2765	0.1048	2765	0.0122	2765	0.0046
2764	0.1048	2764	0.012	2764	0.0045
2763	0.1048	2763	0.0119	2763	0.0045
2762	0.1048	2762	0.0118	2762	0.0045
2761	0.1048	2761	0.0119	2761	0.0046
2760	0.1047	2760	0.012	2760	0.0047
2759	0.1047	2759	0.0121	2759	0.0047
2758	0.1047	2758	0.0121	2758	0.0048
2757	0.1047	2757	0.0121	2757	0.0049
2756	0.1047	2756	0.012	2756	0.005
2755	0.1047	2755	0.012	2755	0.0051
2754	0.1047	2754	0.0121	2754	0.0051
2753	0.1047	2753	0.0122	2753	0.0052
2752	0.1047	2752	0.0123	2752	0.0052
2751	0.1047	2751	0.0123	2751	0.0052
2750	0.1047	2750	0.0123	2750	0.0052
2749	0.1047	2749	0.0123	2749	0.0052
2748	0.1047	2748	0.0121	2748	0.005
2747	0.1047	2747	0.0121	2747	0.0049
2746	0.1046	2746	0.012	2746	0.0047
2745	0.1046	2745	0.0121	2745	0.0047
2744	0.1046	2744	0.0121	2744	0.0047
2743	0.1045	2743	0.012	2743	0.0048
2742	0.1044	2742	0.0119	2742	0.0049
2741	0.1043	2741	0.0118	2741	0.0049
2740	0.1043	2740	0.0118	2740	0.0049
2739	0.1042	2739	0.0118	2739	0.0049
2738	0.1041	2738	0.0118	2738	0.0048
2737	0.104	2737	0.0119	2737	0.0047
2736	0.1039	2736	0.0119	2736	0.0046
2735	0.1038	2735	0.012	2735	0.0045
2734	0.1037	2734	0.0121	2734	0.0045
2733	0.1037	2733	0.0123	2733	0.0045
2732	0.1037	2732	0.0124	2732	0.0045
2731	0.1036	2731	0.0124	2731	0.0046
2730	0.1036	2730	0.0124	2730	0.0046
2729	0.1036	2729	0.0123	2729	0.0047
2728	0.1036	2728	0.0121	2728	0.0047
2727	0.1036	2727	0.012	2727	0.0047
2726	0.1036	2726	0.0119	2726	0.0045
2725	0.1037	2725	0.012	2725	0.0044
2724	0.1037	2724	0.0121	2724	0.0045
2723	0.1038	2723	0.0121	2723	0.0046
2722	0.1038	2722	0.0121	2722	0.0047
2721	0.1039	2721	0.012	2721	0.0047
2720	0.1039	2720	0.0119	2720	0.0047
2719	0.104	2719	0.0118	2719	0.0047
2718	0.104	2718	0.0117	2718	0.0047
2717	0.1041	2717	0.0116	2717	0.0047
2716	0.1042	2716	0.0115	2716	0.0046
2715	0.1042	2715	0.0115	2715	0.0044
2714	0.1042	2714	0.0115	2714	0.0043
2713	0.1042	2713	0.0115	2713	0.0042
2712	0.1042	2712	0.0114	2712	0.0041
2711	0.1042	2711	0.0113	2711	0.004
2710	0.1042	2710	0.0113	2710	0.0039
2709	0.1042	2709	0.0113	2709	0.0038
2708	0.1043	2708	0.0115	2708	0.0038
2707	0.1043	2707	0.0117	2707	0.004
2706	0.1042	2706	0.0119	2706	0.0044
2705	0.1043	2705	0.012	2705	0.0047
2704	0.1043	2704	0.012	2704	0.0049
2703	0.1043	2703	0.012	2703	0.005
2702	0.1043	2702	0.0121	2702	0.005
2701	0.1043	2701	0.0121	2701	0.005
2700	0.1043	2700	0.0122	2700	0.0051
2699	0.1043	2699	0.0122	2699	0.0052
2698	0.1043	2698	0.0121	2698	0.0052
2697	0.1043	2697	0.0119	2697	0.0051
2696	0.1043	2696	0.0118	2696	0.005
2695	0.1043	2695	0.0116	2695	0.0049
2694	0.1043	2694	0.0115	2694	0.0048
2693	0.1043	2693	0.0115	2693	0.0047
2692	0.1043	2692	0.0115	2692	0.0046
2691	0.1043	2691	0.0115	2691	0.0046
2690	0.1043	2690	0.0117	2690	0.0045
2689	0.1044	2689	0.0119	2689	0.0045
2688	0.1044	2688	0.012	2688	0.0045
2687	0.1044	2687	0.0119	2687	0.0045
2686	0.1044	2686	0.0118	2686	0.0043
2685	0.1044	2685	0.0117	2685	0.0042
2684	0.1044	2684	0.0117	2684	0.0042
2683	0.1044	2683	0.0117	2683	0.0043
2682	0.1044	2682	0.0117	2682	0.0043
2681	0.1044	2681	0.0118	2681	0.0042
2680	0.1044	2680	0.0118	2680	0.0042
2679	0.1044	2679	0.0119	2679	0.0043
2678	0.1044	2678	0.0121	2678	0.0045
2677	0.1044	2677	0.0123	2677	0.0048
2676	0.1044	2676	0.0123	2676	0.0049
2675	0.1044	2675	0.0122	2675	0.005
2674	0.1044	2674	0.012	2674	0.005
2673	0.1044	2673	0.0119	2673	0.0049
2672	0.1044	2672	0.0118	2672	0.0048
2671	0.1044	2671	0.0118	2671	0.0047
2670	0.1044	2670	0.0118	2670	0.0046
2669	0.1044	2669	0.0119	2669	0.0047
2668	0.1044	2668	0.0121	2668	0.0048
2667	0.1044	2667	0.0123	2667	0.005
2666	0.1044	2666	0.0124	2666	0.0051
2665	0.1044	2665	0.0125	2665	0.0052
2664	0.1045	2664	0.0125	2664	0.0053
2663	0.1045	2663	0.0124	2663	0.0054
2662	0.1045	2662	0.0122	2662	0.0053
2661	0.1045	2661	0.012	2661	0.0053
2660	0.1046	2660	0.0121	2660	0.0053
2659	0.1046	2659	0.0123	2659	0.0054
2658	0.1046	2658	0.0126	2658	0.0056
2657	0.1046	2657	0.0127	2657	0.0057
2656	0.1047	2656	0.0127	2656	0.0058
2655	0.1047	2655	0.0127	2655	0.0057
2654	0.1048	2654	0.0127	2654	0.0056
2653	0.1048	2653	0.0127	2653	0.0056
2652	0.1049	2652	0.0127	2652	0.0056
2651	0.1049	2651	0.0127	2651	0.0056
2650	0.1049	2650	0.0126	2650	0.0055
2649	0.105	2649	0.0125	2649	0.0054
2648	0.105	2648	0.0124	2648	0.0053
2647	0.105	2647	0.0122	2647	0.0051
2646	0.1051	2646	0.0121	2646	0.0048
2645	0.1051	2645	0.012	2645	0.0046
2644	0.1052	2644	0.012	2644	0.0047
2643	0.1052	2643	0.0122	2643	0.005
2642	0.1053	2642	0.0123	2642	0.0054
2641	0.1054	2641	0.0125	2641	0.0057
2640	0.1054	2640	0.0124	2640	0.0057
2639	0.1055	2639	0.0122	2639	0.0054
2638	0.1055	2638	0.0119	2638	0.0051
2637	0.1055	2637	0.0118	2637	0.005
2636	0.1055	2636	0.0119	2636	0.0051
2635	0.1055	2635	0.0121	2635	0.0053
2634	0.1055	2634	0.0125	2634	0.0055
2633	0.1056	2633	0.0128	2633	0.0056
2632	0.1056	2632	0.0131	2632	0.0056
2631	0.1056	2631	0.0131	2631	0.0055
2630	0.1056	2630	0.0129	2630	0.0053
2629	0.1056	2629	0.0126	2629	0.0052
2628	0.1055	2628	0.0123	2628	0.0052
2627	0.1055	2627	0.012	2627	0.0051
2626	0.1055	2626	0.0119	2626	0.005
2625	0.1055	2625	0.0118	2625	0.0048
2624	0.1055	2624	0.0119	2624	0.0045
2623	0.1055	2623	0.012	2623	0.0044
2622	0.1055	2622	0.0122	2622	0.0045
2621	0.1054	2621	0.0123	2621	0.0047
2620	0.1054	2620	0.0123	2620	0.005
2619	0.1053	2619	0.0123	2619	0.0052
2618	0.1053	2618	0.0122	2618	0.0051
2617	0.1053	2617	0.0121	2617	0.0051
2616	0.1052	2616	0.012	2616	0.0051
2615	0.1052	2615	0.012	2615	0.0054
2614	0.1051	2614	0.012	2614	0.0057
2613	0.1051	2613	0.012	2613	0.006
2612	0.1051	2612	0.0121	2612	0.006
2611	0.105	2611	0.0124	2611	0.0059
2610	0.105	2610	0.0126	2610	0.0056
2609	0.105	2609	0.0125	2609	0.0053
2608	0.105	2608	0.012	2608	0.005
2607	0.1049	2607	0.0115	2607	0.0047
2606	0.1049	2606	0.0112	2606	0.0047
2605	0.1048	2605	0.0113	2605	0.0048
2604	0.1048	2604	0.0116	2604	0.0049
2603	0.1048	2603	0.0118	2603	0.0048
2602	0.1047	2602	0.0119	2602	0.0047
2601	0.1047	2601	0.0119	2601	0.0048
2600	0.1047	2600	0.012	2600	0.0052
2599	0.1046	2599	0.0119	2599	0.0055
2598	0.1046	2598	0.0117	2598	0.0058
2597	0.1046	2597	0.0114	2597	0.0059
2596	0.1045	2596	0.0113	2596	0.0061
2595	0.1045	2595	0.0114	2595	0.0061
2594	0.1045	2594	0.0116	2594	0.0062
2593	0.1045	2593	0.012	2593	0.0063
2592	0.1045	2592	0.0124	2592	0.0065
2591	0.1045	2591	0.0124	2591	0.0066
2590	0.1045	2590	0.0121	2590	0.0063
2589	0.1045	2589	0.0114	2589	0.0058
2588	0.1045	2588	0.0109	2588	0.0052
2587	0.1045	2587	0.0105	2587	0.0051
2586	0.1045	2586	0.0104	2586	0.0055
2585	0.1045	2585	0.0105	2585	0.0062
2584	0.1045	2584	0.0109	2584	0.0066
2583	0.1046	2583	0.0114	2583	0.0064
2582	0.1046	2582	0.0119	2582	0.0059
2581	0.1046	2581	0.0123	2581	0.0058
2580	0.1047	2580	0.0125	2580	0.0063
2579	0.1047	2579	0.0123	2579	0.0071
2578	0.1047	2578	0.0121	2578	0.0075
2577	0.1047	2577	0.0119	2577	0.0072
2576	0.1047	2576	0.012	2576	0.0065
2575	0.1047	2575	0.0125	2575	0.0059
2574	0.1047	2574	0.0129	2574	0.0058
2573	0.1047	2573	0.0129	2573	0.0061
2572	0.1047	2572	0.0123	2572	0.0064
2571	0.1048	2571	0.0112	2571	0.0065
2570	0.1048	2570	0.0103	2570	0.0061
2569	0.1048	2569	0.0098	2569	0.0056
2568	0.1048	2568	0.0099	2568	0.0055
2567	0.1049	2567	0.0104	2567	0.0058
2566	0.1049	2566	0.0111	2566	0.0065
2565	0.1049	2565	0.0116	2565	0.007
2564	0.1049	2564	0.0118	2564	0.0069
2563	0.105	2563	0.0117	2563	0.0064
2562	0.105	2562	0.0113	2562	0.0056
2561	0.105	2561	0.0108	2561	0.0051
2560	0.1051	2560	0.0101	2560	0.0047
2559	0.1051	2559	0.0097	2559	0.0044
2558	0.1051	2558	0.0097	2558	0.0041
2557	0.1052	2557	0.0101	2557	0.004
2556	0.1052	2556	0.011	2556	0.0045
2555	0.1053	2555	0.0117	2555	0.0053
2554	0.1053	2554	0.0122	2554	0.0059
2553	0.1053	2553	0.0124	2553	0.0062
2552	0.1054	2552	0.0124	2552	0.0062
2551	0.1054	2551	0.0122	2551	0.0063
2550	0.1054	2550	0.0118	2550	0.0064
2549	0.1054	2549	0.0115	2549	0.0067
2548	0.1054	2548	0.0113	2548	0.0071
2547	0.1054	2547	0.0114	2547	0.0072
2546	0.1054	2546	0.0115	2546	0.0067
2545	0.1054	2545	0.0115	2545	0.0061
2544	0.1054	2544	0.0115	2544	0.0057
2543	0.1054	2543	0.0113	2543	0.0057
2542	0.1054	2542	0.0111	2542	0.0061
2541	0.1054	2541	0.0108	2541	0.0064
2540	0.1054	2540	0.0107	2540	0.0066
2539	0.1054	2539	0.0107	2539	0.0066
2538	0.1054	2538	0.0105	2538	0.0061
2537	0.1054	2537	0.0101	2537	0.0052
2536	0.1054	2536	0.0096	2536	0.0043
2535	0.1055	2535	0.0092	2535	0.0038
2534	0.1055	2534	0.0091	2534	0.0039
2533	0.1055	2533	0.0091	2533	0.0043
2532	0.1055	2532	0.009	2532	0.0044
2531	0.1055	2531	0.009	2531	0.0045
2530	0.1055	2530	0.0095	2530	0.0049
2529	0.1055	2529	0.0103	2529	0.0057
2528	0.1055	2528	0.0113	2528	0.0066
2527	0.1055	2527	0.0119	2527	0.007
2526	0.1056	2526	0.0119	2526	0.0065
2525	0.1056	2525	0.0113	2525	0.0055
2524	0.1057	2524	0.0105	2524	0.0045
2523	0.1057	2523	0.01	2523	0.0039
2522	0.1058	2522	0.01	2522	0.0038
2521	0.1058	2521	0.0107	2521	0.0043
2520	0.1059	2520	0.0117	2520	0.0055
2519	0.1059	2519	0.0125	2519	0.0069
2518	0.106	2518	0.0128	2518	0.0076
2517	0.106	2517	0.0125	2517	0.0073
2516	0.1061	2516	0.012	2516	0.0063
2515	0.1062	2515	0.0117	2515	0.0055
2514	0.1062	2514	0.0117	2514	0.0052
2513	0.1063	2513	0.0117	2513	0.0051
2512	0.1064	2512	0.0116	2512	0.0048
2511	0.1064	2511	0.0113	2511	0.0046
2510	0.1064	2510	0.0111	2510	0.0047
2509	0.1064	2509	0.0109	2509	0.0052
2508	0.1065	2508	0.0106	2508	0.0058
2507	0.1065	2507	0.0103	2507	0.0065
2506	0.1065	2506	0.0103	2506	0.007
2505	0.1065	2505	0.0106	2505	0.0069
2504	0.1065	2504	0.0106	2504	0.0064
2503	0.1064	2503	0.0102	2503	0.0058
2502	0.1064	2502	0.0099	2502	0.0055
2501	0.1064	2501	0.0102	2501	0.0055
2500	0.1063	2500	0.011	2500	0.0057
2499	0.1063	2499	0.0116	2499	0.006
2498	0.1063	2498	0.0115	2498	0.0064
2497	0.1063	2497	0.0111	2497	0.0066
2496	0.1064	2496	0.0106	2496	0.0066
2495	0.1064	2495	0.0104	2495	0.0064
2494	0.1064	2494	0.0105	2494	0.0061
2493	0.1065	2493	0.0107	2493	0.0059
2492	0.1066	2492	0.0109	2492	0.0061
2491	0.1067	2491	0.0112	2491	0.0064
2490	0.1067	2490	0.0112	2490	0.0067
2489	0.1068	2489	0.011	2489	0.0067
2488	0.1069	2488	0.0109	2488	0.0063
2487	0.1069	2487	0.011	2487	0.0057
2486	0.107	2486	0.0117	2486	0.0055
2485	0.107	2485	0.0124	2485	0.0057
2484	0.107	2484	0.013	2484	0.0058
2483	0.1071	2483	0.0129	2483	0.0058
2482	0.1071	2482	0.0122	2482	0.0055
2481	0.1071	2481	0.0114	2481	0.0053
2480	0.107	2480	0.0108	2480	0.0054
2479	0.107	2479	0.0105	2479	0.0058
2478	0.1069	2478	0.0106	2478	0.0065
2477	0.1068	2477	0.011	2477	0.0072
2476	0.1068	2476	0.0116	2476	0.0076
2475	0.1067	2475	0.0121	2475	0.0077
2474	0.1065	2474	0.0123	2474	0.0073
2473	0.1064	2473	0.0122	2473	0.0065
2472	0.1063	2472	0.0122	2472	0.0055
2471	0.1062	2471	0.0123	2471	0.0046
2470	0.106	2470	0.0122	2470	0.0039
2469	0.1059	2469	0.0117	2469	0.0036
2468	0.1057	2468	0.011	2468	0.0035
2467	0.1055	2467	0.0107	2467	0.0035
2466	0.1053	2466	0.0111	2466	0.0041
2465	0.1052	2465	0.0119	2465	0.005
2464	0.105	2464	0.0123	2464	0.0059
2463	0.1049	2463	0.0118	2463	0.0062
2462	0.1047	2462	0.0109	2462	0.006
2461	0.1046	2461	0.0102	2461	0.0055
2460	0.1045	2460	0.01	2460	0.0051
2459	0.1043	2459	0.0104	2459	0.0049
2458	0.1042	2458	0.0109	2458	0.0049
2457	0.1041	2457	0.0112	2457	0.0053
2456	0.104	2456	0.0111	2456	0.0058
2455	0.1039	2455	0.0105	2455	0.0061
2454	0.1038	2454	0.0096	2454	0.0058
2453	0.1037	2453	0.009	2453	0.0051
2452	0.1037	2452	0.0091	2452	0.0048
2451	0.1036	2451	0.0098	2451	0.0053
2450	0.1036	2450	0.0108	2450	0.0062
2449	0.1035	2449	0.0114	2449	0.0068
2448	0.1034	2448	0.0113	2448	0.0068
2447	0.1034	2447	0.0106	2447	0.0062
2446	0.1033	2446	0.0099	2446	0.0058
2445	0.1033	2445	0.0097	2445	0.0056
2444	0.1032	2444	0.01	2444	0.0059
2443	0.1032	2443	0.0104	2443	0.0063
2442	0.1032	2442	0.0109	2442	0.0065
2441	0.1032	2441	0.0112	2441	0.0063
2440	0.1032	2440	0.0114	2440	0.0057
2439	0.1031	2439	0.0115	2439	0.005
2438	0.1031	2438	0.0113	2438	0.0045
2437	0.1031	2437	0.0107	2437	0.0044
2436	0.1031	2436	0.01	2436	0.0045
2435	0.1031	2435	0.0095	2435	0.0047
2434	0.103	2434	0.0095	2434	0.005
2433	0.103	2433	0.0097	2433	0.005
2432	0.103	2432	0.0097	2432	0.0048
2431	0.1031	2431	0.0095	2431	0.0044
2430	0.1031	2430	0.0095	2430	0.0043
2429	0.1031	2429	0.0102	2429	0.0047
2428	0.1032	2428	0.0116	2428	0.0055
2427	0.1032	2427	0.0127	2427	0.0063
2426	0.1032	2426	0.013	2426	0.0068
2425	0.1032	2425	0.0122	2425	0.0069
2424	0.1031	2424	0.011	2424	0.0066
2423	0.1031	2423	0.0101	2423	0.0061
2422	0.103	2422	0.01	2422	0.0058
2421	0.103	2421	0.0107	2421	0.0059
2420	0.103	2420	0.0116	2420	0.0062
2419	0.103	2419	0.0119	2419	0.0063
2418	0.103	2418	0.0115	2418	0.006
2417	0.103	2417	0.0108	2417	0.0055
2416	0.103	2416	0.0102	2416	0.005
2415	0.103	2415	0.01	2415	0.0045
2414	0.103	2414	0.0099	2414	0.0041
2413	0.103	2413	0.0099	2413	0.0038
2412	0.103	2412	0.0099	2412	0.004
2411	0.103	2411	0.01	2411	0.0045
2410	0.103	2410	0.0101	2410	0.005
2409	0.103	2409	0.0103	2409	0.0053
2408	0.1031	2408	0.0104	2408	0.0053
2407	0.1031	2407	0.0104	2407	0.0051
2406	0.1031	2406	0.0103	2406	0.0048
2405	0.1031	2405	0.0102	2405	0.0044
2404	0.1032	2404	0.0101	2404	0.0041
2403	0.1032	2403	0.0101	2403	0.004
2402	0.1032	2402	0.0102	2402	0.0043
2401	0.1032	2401	0.0104	2401	0.0046
2400	0.1032	2400	0.0107	2400	0.0048
2399	0.1032	2399	0.0111	2399	0.0047
2398	0.1032	2398	0.0113	2398	0.0046
2397	0.1032	2397	0.0112	2397	0.0047
2396	0.1033	2396	0.0112	2396	0.0052
2395	0.1033	2395	0.0113	2395	0.0057
2394	0.1033	2394	0.0113	2394	0.0057
2393	0.1033	2393	0.0112	2393	0.0052
2392	0.1034	2392	0.0109	2392	0.0047
2391	0.1035	2391	0.0104	2391	0.0046
2390	0.1036	2390	0.01	2390	0.0048
2389	0.1037	2389	0.0098	2389	0.0051
2388	0.104	2388	0.0099	2388	0.0055
2387	0.1042	2387	0.0104	2387	0.0059
2386	0.1046	2386	0.0112	2386	0.006
2385	0.1049	2385	0.0119	2385	0.0059
2384	0.1051	2384	0.0123	2384	0.0057
2383	0.1052	2383	0.0125	2383	0.0056
2382	0.105	2382	0.0125	2382	0.0056
2381	0.1044	2381	0.0121	2381	0.0055
2380	0.1036	2380	0.011	2380	0.0051
2379	0.1025	2379	0.0094	2379	0.0043
2378	0.1015	2378	0.0079	2378	0.0035
2377	0.1007	2377	0.007	2377	0.0032
2376	0.1003	2376	0.0072	2376	0.0035
2375	0.1003	2375	0.0083	2375	0.0044
2374	0.1007	2374	0.01	2374	0.0054
2373	0.1013	2373	0.0113	2373	0.0059
2372	0.102	2372	0.0115	2372	0.006
2371	0.1025	2371	0.0107	2371	0.0059
2370	0.103	2370	0.01	2370	0.0059
2369	0.1032	2369	0.0099	2369	0.0056
2368	0.1033	2368	0.0102	2368	0.0049
2367	0.1034	2367	0.0111	2367	0.0049
2366	0.1035	2366	0.0127	2366	0.0062
2365	0.1037	2365	0.0147	2365	0.0086
2364	0.104	2364	0.0158	2364	0.0108
2363	0.1043	2363	0.0151	2363	0.0123
2362	0.1046	2362	0.0132	2362	0.0123
2361	0.1049	2361	0.0105	2361	0.0095
2360	0.1052	2360	0.0084	2360	0.0045
2359	0.1055	2359	0.0084	2359	0.0013
2358	0.1058	2358	0.0108	2358	0.0027
2357	0.1061	2357	0.0134	2357	0.0064
2356	0.1063	2356	0.0142	2356	0.0082
2355	0.1064	2355	0.0135	2355	0.0074
2354	0.1066	2354	0.0123	2354	0.0059
2353	0.1066	2353	0.0112	2353	0.0051
2352	0.1064	2352	0.0107	2352	0.005
2351	0.1059	2351	0.0113	2351	0.0051
2350	0.1054	2350	0.0125	2350	0.0053
2349	0.1055	2349	0.0133	2349	0.0053
2348	0.1067	2348	0.0126	2348	0.0048
2347	0.1087	2347	0.0106	2347	0.0037
2346	0.1103	2346	0.0091	2346	0.0027
2345	0.1107	2345	0.0102	2345	0.0029
2344	0.1098	2344	0.0132	2344	0.0047
2343	0.1085	2343	0.0155	2343	0.0068
2342	0.1074	2342	0.0154	2342	0.0077
2341	0.1067	2341	0.0136	2341	0.0068
2340	0.1064	2340	0.0118	2340	0.0048
2339	0.1062	2339	0.0107	2339	0.0029
2338	0.1061	2338	0.01	2338	0.0017
2337	0.106	2337	0.0097	2337	0.0011
2336	0.106	2336	0.0097	2336	0.0005
2335	0.106	2335	0.0096	2335	-0.0001
2334	0.1062	2334	0.0096	2334	-0.0003
2333	0.1064	2333	0.0102	2333	0.0006
2332	0.1065	2332	0.0121	2332	0.0027
2331	0.1066	2331	0.0148	2331	0.0054
2330	0.1068	2330	0.0169	2330	0.0075
2329	0.107	2329	0.0177	2329	0.0084
2328	0.1072	2328	0.017	2328	0.008
2327	0.1076	2327	0.0155	2327	0.0071
2326	0.1079	2326	0.0135	2326	0.0059
2325	0.1084	2325	0.0115	2325	0.0047
2324	0.1086	2324	0.0098	2324	0.0033
2323	0.1086	2323	0.0095	2323	0.0025
2322	0.1084	2322	0.0112	2322	0.003
2321	0.1081	2321	0.0144	2321	0.0052
2320	0.1081	2320	0.0174	2320	0.0078
2319	0.1082	2319	0.0187	2319	0.0095
2318	0.1084	2318	0.0182	2318	0.0096
2317	0.1087	2317	0.0171	2317	0.0087
2316	0.1091	2316	0.0163	2316	0.0077
2315	0.1094	2315	0.016	2315	0.0071
2314	0.1098	2314	0.0159	2314	0.0067
2313	0.1101	2313	0.0158	2313	0.0067
2312	0.1105	2312	0.0158	2312	0.0069
2311	0.1108	2311	0.016	2311	0.0075
2310	0.1112	2310	0.0161	2310	0.0081
2309	0.1116	2309	0.0159	2309	0.0085
2308	0.1119	2308	0.0155	2308	0.0084
2307	0.1121	2307	0.015	2307	0.0078
2306	0.1124	2306	0.0149	2306	0.0071
2305	0.1126	2305	0.0154	2305	0.0066
2304	0.1129	2304	0.0165	2304	0.0062
2303	0.1133	2303	0.0179	2303	0.0061
2302	0.1136	2302	0.0191	2302	0.0064
2301	0.1139	2301	0.0199	2301	0.0073
2300	0.114	2300	0.0202	2300	0.0085
2299	0.1141	2299	0.0199	2299	0.0093
2298	0.1141	2298	0.0194	2298	0.0094
2297	0.114	2297	0.019	2297	0.0089
2296	0.1138	2296	0.0184	2296	0.008
2295	0.1135	2295	0.0174	2295	0.007
2294	0.1131	2294	0.016	2294	0.0061
2293	0.1126	2293	0.0152	2293	0.0061
2292	0.1121	2292	0.0155	2292	0.0071
2291	0.1116	2291	0.0165	2291	0.0088
2290	0.1111	2290	0.0171	2290	0.0101
2289	0.1107	2289	0.0166	2289	0.0104
2288	0.1104	2288	0.015	2288	0.0099
2287	0.1101	2287	0.0131	2287	0.0089
2286	0.1098	2286	0.0117	2286	0.0081
2285	0.1096	2285	0.0113	2285	0.0074
2284	0.1095	2284	0.0114	2284	0.0067
2283	0.1094	2283	0.0116	2283	0.0056
2282	0.1094	2282	0.0112	2282	0.0041
2281	0.1094	2281	0.0106	2281	0.0027
2280	0.1093	2280	0.0103	2280	0.0023
2279	0.1093	2279	0.0105	2279	0.0034
2278	0.1093	2278	0.011	2278	0.0054
2277	0.1092	2277	0.0115	2277	0.0073
2276	0.1092	2276	0.0118	2276	0.0084
2275	0.1092	2275	0.0116	2275	0.0088
2274	0.1092	2274	0.0109	2274	0.0084
2273	0.1092	2273	0.0095	2273	0.0072
2272	0.1091	2272	0.008	2272	0.0058
2271	0.1091	2271	0.0074	2271	0.0055
2270	0.109	2270	0.0084	2270	0.0068
2269	0.109	2269	0.0107	2269	0.0087
2268	0.109	2268	0.013	2268	0.0096
2267	0.109	2267	0.0137	2267	0.0091
2266	0.109	2266	0.0126	2266	0.0081
2265	0.109	2265	0.0105	2265	0.0074
2264	0.109	2264	0.0079	2264	0.0062
2263	0.109	2263	0.0058	2263	0.0038
2262	0.109	2262	0.0051	2262	0.001
2261	0.109	2261	0.0061	2261	-0.0002
2260	0.109	2260	0.008	2260	0.0012
2259	0.1091	2259	0.0088	2259	0.0043
2258	0.1091	2258	0.0078	2258	0.0072
2257	0.1092	2257	0.006	2257	0.0087
2256	0.1093	2256	0.0051	2256	0.0086
2255	0.1095	2255	0.0061	2255	0.0079
2254	0.1096	2254	0.0088	2254	0.0077
2253	0.1097	2253	0.0122	2253	0.0081
2252	0.1098	2252	0.0142	2252	0.0083
2251	0.11	2251	0.0133	2251	0.0073
2250	0.1101	2250	0.0099	2250	0.0053
2249	0.1103	2249	0.0066	2249	0.0033
2248	0.1105	2248	0.006	2248	0.0024
2247	0.1107	2247	0.008	2247	0.0034
2246	0.1109	2246	0.0105	2246	0.0055
2245	0.111	2245	0.0114	2245	0.0078
2244	0.1112	2244	0.0109	2244	0.0089
2243	0.1114	2243	0.0104	2243	0.009
2242	0.1116	2242	0.011	2242	0.009
2241	0.1118	2241	0.0125	2241	0.0096
2240	0.1119	2240	0.0138	2240	0.0105
2239	0.112	2239	0.0139	2239	0.0114
2238	0.1121	2238	0.0125	2238	0.0121
2237	0.1122	2237	0.0103	2237	0.0133
2236	0.1123	2236	0.0081	2236	0.0144
2235	0.1124	2235	0.0064	2235	0.0147
2234	0.1125	2234	0.0055	2234	0.0134
2233	0.1126	2233	0.0056	2233	0.0111
2232	0.1127	2232	0.0074	2232	0.0088
2231	0.1128	2231	0.011	2231	0.0078
2230	0.1129	2230	0.0151	2230	0.008
2229	0.113	2229	0.0172	2229	0.0083
2228	0.113	2228	0.0156	2228	0.007
2227	0.1131	2227	0.011	2227	0.0033
2226	0.1131	2226	0.0058	2226	-0.0009
2225	0.1132	2225	0.0016	2225	-0.0034
2224	0.1133	2224	-0.0023	2224	-0.0033
2223	0.1133	2223	-0.007	2223	-0.0013
2222	0.1134	2222	-0.011	2222	0.001
2221	0.1135	2221	-0.0115	2221	0.0025
2220	0.1135	2220	-0.0074	2220	0.0034
2219	0.1136	2219	-0.0009	2219	0.0052
2218	0.1137	2218	0.0053	2218	0.0092
2217	0.1137	2217	0.0107	2217	0.0145
2216	0.1138	2216	0.0161	2216	0.0177
2215	0.1138	2215	0.0214	2215	0.0167
2214	0.1138	2214	0.0252	2214	0.0128
2213	0.1138	2213	0.0265	2213	0.0088
2212	0.1139	2212	0.0249	2212	0.0058
2211	0.1139	2211	0.0209	2211	0.0032
2210	0.1139	2210	0.0164	2210	0.0011
2209	0.1139	2209	0.014	2209	0.0004
2208	0.1139	2208	0.0161	2208	0.0012
2207	0.114	2207	0.0214	2207	0.0025
2206	0.114	2206	0.0266	2206	0.0038
2205	0.114	2205	0.0286	2205	0.0057
2204	0.114	2204	0.0264	2204	0.0089
2203	0.114	2203	0.0207	2203	0.0121
2202	0.114	2202	0.0133	2202	0.0131
2201	0.114	2201	0.0062	2201	0.0102
2200	0.114	2200	0.0013	2200	0.0036
2199	0.114	2199	0.0001	2199	-0.0038
2198	0.114	2198	0.0038	2198	-0.0073
2197	0.114	2197	0.0125	2197	-0.0039
2196	0.114	2196	0.0231	2196	0.0045
2195	0.1141	2195	0.0306	2195	0.0118
2194	0.1141	2194	0.0308	2194	0.0131
2193	0.1141	2193	0.0236	2193	0.0077
2192	0.1141	2192	0.0133	2192	-0.0013
2191	0.1141	2191	0.0046	2191	-0.0093
2190	0.1141	2190	-0.0004	2190	-0.0126
2189	0.1142	2189	-0.0021	2189	-0.0096
2188	0.1142	2188	-0.0032	2188	-0.0034
2187	0.1142	2187	-0.006	2187	0.0007
2186	0.1142	2186	-0.0095	2186	-0.0002
2185	0.1143	2185	-0.01	2185	-0.0046
2184	0.1143	2184	-0.0056	2184	-0.0086
2183	0.1143	2183	0.0002	2183	-0.0103
2182	0.1143	2182	0.0017	2182	-0.0096
2181	0.1143	2181	-0.0014	2181	-0.0061
2180	0.1142	2180	-0.0023	2180	0.0007
2179	0.1141	2179	0.0034	2179	0.01
2178	0.1141	2178	0.0115	2178	0.0192
2177	0.1141	2177	0.0135	2177	0.0263
2176	0.1141	2176	0.0062	2176	0.031
2175	0.1141	2175	-0.0036	2175	0.0342
2174	0.1141	2174	-0.0052	2174	0.0382
2173	0.1141	2173	0.0075	2173	0.0453
2172	0.1141	2172	0.0303	2172	0.0542
2171	0.1141	2171	0.0516	2171	0.0595
2170	0.1142	2170	0.0604	2170	0.0559
2169	0.1142	2169	0.0545	2169	0.045
2168	0.1142	2168	0.042	2168	0.0339
2167	0.1142	2167	0.0335	2167	0.0284
2166	0.1143	2166	0.0328	2166	0.0267
2165	0.1143	2165	0.0344	2165	0.0227
2164	0.1144	2164	0.0309	2164	0.0141
2163	0.1145	2163	0.0198	2163	0.0031
2162	0.1146	2162	0.0061	2162	-0.0063
2161	0.1147	2161	-0.0001	2161	-0.0103
2160	0.1147	2160	0.0068	2160	-0.0076
2159	0.1148	2159	0.0214	2159	-0.0015
2158	0.1149	2158	0.0305	2158	0.0016
2157	0.1149	2157	0.0257	2157	-0.0025
2156	0.115	2156	0.0112	2156	-0.0115
2155	0.1151	2155	-0.0028	2155	-0.0196
2154	0.1152	2154	-0.0088	2154	-0.0231
2153	0.1154	2153	-0.0052	2153	-0.0215
2152	0.1155	2152	0.0048	2152	-0.0173
2151	0.1156	2151	0.0161	2151	-0.0125
2150	0.1157	2150	0.0232	2150	-0.0082
2149	0.1158	2149	0.0221	2149	-0.0047
2148	0.1159	2148	0.013	2148	-0.0023
2147	0.116	2147	0.0007	2147	-0.0012
2146	0.1161	2146	-0.0091	2146	-0.0018
2145	0.1162	2145	-0.0135	2145	-0.0039
2144	0.1163	2144	-0.012	2144	-0.0051
2143	0.1164	2143	-0.0062	2143	-0.0033
2142	0.1166	2142	0.001	2142	0.0002
2141	0.1167	2141	0.0054	2141	0.0012
2140	0.1168	2140	0.0049	2140	-0.0017
2139	0.1169	2139	0.0025	2139	-0.0049
2138	0.117	2138	0.0027	2138	-0.0042
2137	0.1171	2137	0.0063	2137	-0.0004
2136	0.1172	2136	0.0091	2136	0.0014
2135	0.1173	2135	0.008	2135	-0.0012
2134	0.1174	2134	0.0042	2134	-0.0052
2133	0.1175	2133	0.001	2133	-0.0067
2132	0.1176	2132	0.0001	2132	-0.0046
2131	0.1177	2131	0.0005	2131	-0.0007
2130	0.1178	2130	0.0015	2130	0.0032
2129	0.1179	2129	0.0028	2129	0.0059
2128	0.118	2128	0.0038	2128	0.0067
2127	0.118	2127	0.0037	2127	0.0065
2126	0.1181	2126	0.0026	2126	0.0063
2125	0.1181	2125	0.0012	2125	0.0063
2124	0.1182	2124	0.0003	2124	0.0056
2123	0.1182	2123	0.0002	2123	0.0036
2122	0.1183	2122	0.0008	2122	0.0012
2121	0.1184	2121	0.0024	2121	0.0001
2120	0.1184	2120	0.0048	2120	0.0006
2119	0.1185	2119	0.0072	2119	0.0019
2118	0.1186	2118	0.0092	2118	0.0034
2117	0.1186	2117	0.0106	2117	0.0047
2116	0.1187	2116	0.0118	2116	0.0059
2115	0.1188	2115	0.0128	2115	0.0067
2114	0.1189	2114	0.0134	2114	0.0075
2113	0.1191	2113	0.0132	2113	0.0088
2112	0.1192	2112	0.0121	2112	0.0104
2111	0.1193	2111	0.0108	2111	0.0115
2110	0.1194	2110	0.0101	2110	0.0117
2109	0.1195	2109	0.0105	2109	0.0112
2108	0.1196	2108	0.0119	2108	0.0106
2107	0.1198	2107	0.0142	2107	0.0104
2106	0.1199	2106	0.0169	2106	0.0107
2105	0.1199	2105	0.0189	2105	0.0113
2104	0.12	2104	0.0188	2104	0.0112
2103	0.1201	2103	0.0159	2103	0.0096
2102	0.1202	2102	0.0118	2102	0.0066
2101	0.1203	2101	0.009	2101	0.0039
2100	0.1204	2100	0.0089	2100	0.0031
2099	0.1205	2099	0.0101	2099	0.0044
2098	0.1206	2098	0.0107	2098	0.0065
2097	0.1206	2097	0.01	2097	0.0077
2096	0.1206	2096	0.0085	2096	0.0069
2095	0.1207	2095	0.0063	2095	0.0046
2094	0.1207	2094	0.0035	2094	0.002
2093	0.1207	2093	0.0004	2093	0.0002
2092	0.1208	2092	-0.002	2092	-0.0002
2091	0.1208	2091	-0.0027	2091	0.0006
2090	0.1208	2090	-0.0019	2090	0.0025
2089	0.1209	2089	-0.0001	2089	0.005
2088	0.1209	2088	0.002	2088	0.0069
2087	0.121	2087	0.0039	2087	0.0073
2086	0.121	2086	0.0053	2086	0.0065
2085	0.121	2085	0.0062	2085	0.0058
2084	0.121	2084	0.0065	2084	0.0061
2083	0.1211	2083	0.0061	2083	0.0067
2082	0.1211	2082	0.005	2082	0.0064
2081	0.1211	2081	0.0033	2081	0.0048
2080	0.1211	2080	0.0019	2080	0.0025
2079	0.1211	2079	0.0013	2079	0.0009
2078	0.1211	2078	0.0015	2078	0.0006
2077	0.1211	2077	0.002	2077	0.0018
2076	0.1212	2076	0.0025	2076	0.0039
2075	0.1212	2075	0.0031	2075	0.006
2074	0.1212	2074	0.004	2074	0.0069
2073	0.1212	2073	0.0048	2073	0.006
2072	0.1211	2072	0.0047	2072	0.003
2071	0.1211	2071	0.0035	2071	-0.001
2070	0.1211	2070	0.002	2070	-0.0039
2069	0.1211	2069	0.0016	2069	-0.0044
2068	0.121	2068	0.0025	2068	-0.0027
2067	0.121	2067	0.0039	2067	-0.0001
2066	0.121	2066	0.0058	2066	0.0017
2065	0.121	2065	0.0084	2065	0.002
2064	0.121	2064	0.0114	2064	0.0009
2063	0.121	2063	0.013	2063	-0.0003
2062	0.121	2062	0.0115	2062	-0.0006
2061	0.121	2061	0.0077	2061	-0.0001
2060	0.121	2060	0.0049	2060	0.0001
2059	0.121	2059	0.0053	2059	-0.0001
2058	0.1211	2058	0.008	2058	0.0006
2057	0.1211	2057	0.01	2057	0.0029
2056	0.1211	2056	0.0103	2056	0.0063
2055	0.1212	2055	0.0104	2055	0.0101
2054	0.1213	2054	0.0122	2054	0.0137
2053	0.1214	2053	0.0148	2053	0.0164
2052	0.1215	2052	0.0151	2052	0.0162
2051	0.1216	2051	0.0107	2051	0.0118
2050	0.1217	2050	0.0012	2050	0.0045
2049	0.1219	2049	-0.0098	2049	-0.003
2048	0.122	2048	-0.0162	2048	-0.0089
2047	0.1222	2047	-0.0134	2047	-0.0132
2046	0.1223	2046	-0.0014	2046	-0.0146
2045	0.1225	2045	0.0139	2045	-0.0117
2044	0.1227	2044	0.024	2044	-0.006
2043	0.1229	2043	0.0245	2043	-0.0017
2042	0.123	2042	0.0177	2042	-0.0007
2041	0.1232	2041	0.0106	2041	-0.0005
2040	0.1235	2040	0.009	2040	0.0017
2039	0.1237	2039	0.0136	2039	0.0041
2038	0.1239	2038	0.0197	2038	0.0025
2037	0.1241	2037	0.0217	2037	-0.0042
2036	0.1243	2036	0.0176	2036	-0.0137
2035	0.1246	2035	0.0112	2035	-0.0231
2034	0.1248	2034	0.0083	2034	-0.0303
2033	0.1249	2033	0.0108	2033	-0.0324
2032	0.1251	2032	0.0158	2032	-0.0264
2031	0.1253	2031	0.0201	2031	-0.0116
2030	0.1254	2030	0.023	2030	0.0081
2029	0.1256	2029	0.0239	2029	0.0249
2028	0.1257	2028	0.022	2028	0.0349
2027	0.1258	2027	0.0176	2027	0.0407
2026	0.1258	2026	0.0125	2026	0.0456
2025	0.1259	2025	0.0083	2025	0.0482
2024	0.1259	2024	0.0054	2024	0.0455
2023	0.1259	2023	0.0041	2023	0.0368
2022	0.1259	2022	0.0042	2022	0.0233
2021	0.1259	2021	0.0058	2021	0.0096
2020	0.1259	2020	0.0094	2020	0.0018
2019	0.1259	2019	0.0159	2019	0.0034
2018	0.1258	2018	0.0235	2018	0.0114
2017	0.1258	2017	0.0266	2017	0.0172
2016	0.1258	2016	0.0201	2016	0.0135
2015	0.1258	2015	0.0063	2015	0.0006
2014	0.1258	2014	-0.0051	2014	-0.0119
2013	0.1257	2013	-0.0065	2013	-0.0137
2012	0.1257	2012	-0.0008	2012	-0.0052
2011	0.1258	2011	0.0042	2011	0.0062
2010	0.1258	2010	0.0068	2010	0.0154
2009	0.1258	2009	0.0102	2009	0.0211
2008	0.1258	2008	0.0161	2008	0.0246
2007	0.1258	2007	0.0221	2007	0.0266
2006	0.1258	2006	0.0252	2006	0.0271
2005	0.1259	2005	0.0244	2005	0.026
2004	0.1259	2004	0.0207	2004	0.024
2003	0.126	2003	0.0158	2003	0.0217
[truncated: 1,603 more rows]

[truncated: 23 more sheets: Initial wetting time and absorp, Maximum strength of PVDF nanoya, Piezoelectric voltage output of, Piezoelectric voltage outputs o, response time of the 3DPF befor, Results of the water management, Results of the water managem(2), Stress-strain curves of hot str, Tensile strength comparison bet, Tensile stress-strain curve of , The sensitivity of 3DPF compare, Voltage sensitivity of the 3DPF, WCA_Sheet1, XRD patterns of the HS yarn, PV, Comparison the water absorption, Comparison the wicking height o, Output current of 3DPF after sw, Output current of 3DPF at diffe, Output voltage of 3DPF after sw, Output voltage of 3DPF at diffe …]
